# Supplementary material for: Harnessing low dimensionality to visualize the antibody–virus landscape for influenza
Source: Nat Comput Sci. 2022 Dec 30;3(2):164–73. doi: 10.1038/s43588-022-00375-1 (PMC10766546; doi:10.1038/s43588-022-00375-1)
Supplement: Supplementary file 3 — Source Data for Supplementary figures. [file 43588_2022_375_MOESM3_ESM.xlsx]

## Sheet: Supp Table 1
Coordinates of the viruses and antibodies (Abs) on the Neutralization Landscape
Virus or Antibody	Landscape Coordinates
H1N1 A/WSN/1933	(1.03, -0.16)
H1N1 A/Puerto Rico/8/1934	(1.26, 0.71)
H1N1 A/Weiss/1943	(1.34, 0.23)
H1N1 A/Fort Monmouth/1/1947	(1.3, 0.53)
H1N1 A/Malaysia/1954	(1.35, 0.83)
H1N1 A/Kiev/1/1957	(1.37, 0.67)
H1N1 A/New Jersey/8/1976	(1.2, 0.23)
H1N1 A/USSR/90/1977	(1.28, 0.5)
H1N1 A/Chile/1/1983	(1.23, 0.57)
H1N1 A/Memphis/4/1987	(1.19, 0.64)
H1N1 A/Beijing/262/1995	(1.37, 1.12)
H1N1 A/New York/638/1995	(0.9, 0.91)
H1N1 A/New York/653/1996	(0.98, 0.3)
H1N1 A/Shanghai/8/1996	(1.15, 0.35)
H1N1 A/New Caledonia/20/1999	(1.27, 0.96)
H1N1 A/Canterbury/76/2000	(1.17, 0.91)
H1N1 A/New York/146/2000	(1.45, 1.14)
H1N1 A/Morioka/3/2005	(1.22, 0.56)
H1N1 A/Solomon Islands/03/2006	(1.33, 0.28)
H1N1 A/New York/08-1326/2008	(1.51, 0.78)
H1N1 A/California/07/2009	(1., 0.36)
H1N1 A/Boston/YGA-01050/2012	(1.04, 0.76)
H1N1 A/Michigan/45/2015	(0.97, 0.84)
H1N1 A/Idaho/07/2018	(1.07, 0.28)
H3N2 A/Aichi/2/1968	(-1.05, 0.89)
H3N2 A/Port Chalmers/1/1973	(-1.01, 0.15)
H3N2 A/Bilthoven/1761/1976	(-1., 0.03)
H3N2 A/Texas/1/1977	(-1.01, 0.26)
H3N2 A/Netherlands/209/1980	(-1.16, 0.23)
H3N2 A/Philippines/2/1982	(-1., 0.19)
H3N2 A/Colorado/2/1986	(-0.9, -0.39)
H3N2 A/Shanghai/11/1987	(-1.04, 0.16)
H3N2 A/Sichuan/2/1987	(-1.1, 0.3)
H3N2 A/Beijing/353/1989	(-1.2, 0.29)
H3N2 A/Shandong/9/1993	(-1.12, 0.43)
H3N2 A/Johannesburg/33/1994	(-1.19, 0.3)
H3N2 A/Brisbane/8/1996	(-0.96, -0.36)
H3N2 A/Sydney/5/1997	(-1.17, 0.77)
H3N2 A/Moscow/10/1999	(-1.52, 0.93)
H3N2 A/Fujian/411/2002	(-1.36, 1.46)
H3N2 A/California/07/2004	(-1.17, 1.37)
H3N2 A/Wisconsin/67/2005	(-1.15, 1.18)
H3N2 A/Brisbane/10/2007	(-1.23, 1.06)
H3N2 A/Perth/16/2009	(-1.19, 0.47)
H3N2 A/Indiana/10/2011	(-0.86, 1.29)
H3N2 A/Victoria/361/2011	(-1.16, 0.53)
H3N2 A/Texas/50/2012	(-1.25, 1.45)
H3N2 A/Switzerland/9715293/2013	(-1.09, 0.99)
H3N2 A/Hong Kong/4801/2014	(-0.93, 0.38)
H3N2 A/Singapore/INFIMH‐160019/2016	(-0.94, 0.94)
H3N2 A/Perth/1008/2019	(-1.23, 1.67)
Stem Ab 1 (CR8020)	(-2.22, -0.43)
Stem Ab 2 (315-27-1C08)	(-1.85, -0.54)
Stem Ab 3 (315-09-1B12)	(-1.81, -0.32)
Stem Ab 4 (315-19-1D12)	(-1.79, -0.98)
Stem Ab 5 (02-1D09)	(-1.65, -1.16)
Stem Ab 6 (04-1D10)	(-1.69, -1.35)
Stem Ab 7 (315-02-1F07)	(-1.65, -0.86)
Stem Ab 8 (15-5E04)	(-1.4, -0.89)
Stem Ab 9 (CT149)	(-1.24, -0.92)
Stem Ab 10 (315-53-1A09)	(-1.16, -0.85)
Stem Ab 11 (13-1B02)	(-0.93, -0.85)
Stem Ab 12 (21-1A10)	(-0.41, -0.68)
Stem Ab 13 (22-1B08)	(-1.15, -1.64)
Stem Ab 14 (54-4H03)	(-0.55, -1.36)
Stem Ab 15 (315-23-1C09)	(0.08, -1.26)
Stem Ab 16 (315-55-1E08)	(0.97, -1.36)
Stem Ab 17 (FI6v3)	(0.42, 0.21)
Stem Ab 18 (MEDI8852)	(0.28, -0.19)
Stem Ab 19 (315-53-1B06)	(0.3, -0.37)
Stem Ab 20 (315-53-1F12)	(0.37, -0.44)
Stem Ab 21 (315-55-1E11)	(0.68, -0.44)
Stem Ab 22 (CR9114)	(1.02, -0.25)
Stem Ab 23 (58-6F03)	(1.13, -0.57)
Stem Ab 24 (55-1D06)	(1.37, -0.64)
Stem Ab 25 (315-02-1H01)	(2.02, 0.16)
Stem Ab 26 (02-1B02)	(2.1, -0.23)
Stem Ab 27 (CR6261)	(2.14, -0.12)
Head Ab 1 (C05)	–
Head Ab 2 (CH65)	–
Head Ab 3 (F005-126)	–
Head Ab 4 (F045-092)	–
Head Ab 5 (310-33-1G06)	–
Head Ab 6 (5J8)	–

## Sheet: Supp Fig 1
Mapping antibody-virus interactions
Panels A/B/E: Schematics with no data
Panel C: Raw antibody-virus neutralization measurements
Values provided in Source Data (Figure 1C tab)
Panel D: Number of measurements required for multidimensional scaling
Fraction of Observed Values	Error of Withheld Values
0.4	1.17
0.4	3.99
0.4	1.6
0.4	2.47
0.4	1.12
0.4	1.15
0.4	2.89
0.4	4.59
0.4	1.23
0.4	1.47
0.4	1.69
0.4	1.55
0.4	1.41
0.4	5.89
0.4	1.12
0.4	2.07
0.4	1.33
0.4	1.1
0.4	2.35
0.4	1.33
0.4	1.62
0.4	1.32
0.4	1.51
0.4	1.51
0.4	2.22
0.4	2.25
0.4	1.05
0.4	3.49
0.4	1.61
0.4	1.41
0.4	1.22
0.4	1.1
0.4	1.5
0.4	2.28
0.4	1.89
0.4	3.02
0.4	3.06
0.4	1.21
0.4	1.17
0.4	1.03
0.4	2.93
0.4	1.84
0.4	1.3
0.4	1.77
0.4	44.11
0.4	16.41
0.4	20.14
0.4	1.05
0.4	1.28
0.4	1.72
0.4	2.48
0.4	1.31
0.4	2.09
0.4	4.03
0.4	1.3
0.4	1.19
0.4	3.43
0.4	2.39
0.4	32.28
0.4	1.3
0.4	1.11
0.4	56
0.4	2.31
0.4	1.38
0.4	2.29
0.4	38.34
0.4	3.2
0.4	1.13
0.4	3.78
0.4	1.57
0.4	1.44
0.4	5.88
0.4	2.26
0.4	1.04
0.4	2.8
0.4	1.64
0.4	1.04
0.4	1.07
0.4	3.7
0.4	1.84
0.4	1.12
0.4	1.92
0.4	3.34
0.4	1.43
0.4	1.45
0.4	1.42
0.4	4
0.4	2.86
0.4	7.13
0.4	12.1
0.4	1.93
0.4	1.29
0.4	3.53
0.4	1.21
0.4	1.58
0.4	3.73
0.4	1.06
0.4	1.21
0.4	1.66
0.4	2.94
0.4	16.13
0.4	2.28
0.4	2.77
0.4	1.06
0.4	1.25
0.4	8.31
0.4	2.5
0.4	4.79
0.4	3.69
0.4	2.6
0.4	1.98
0.4	1.39
0.4	1.08
0.4	2.24
0.4	1.42
0.4	3.51
0.4	2.39
0.4	12.89
0.4	1.38
0.4	1.74
0.4	3.5
0.4	1.72
0.4	1.59
0.4	3.68
0.4	1.1
0.4	1.28
0.4	1.18
0.4	1.43
0.4	16.59
0.4	1.52
0.4	1.13
0.4	1.18
0.4	2.11
0.4	61.58
0.4	1.11
0.4	1.16
0.4	1.9
0.4	1.54
0.4	8.11
0.4	1.04
0.4	1.32
0.4	2.08
0.4	2.5
0.4	2.86
0.4	1.81
0.4	1.4
0.4	1.51
0.4	2.59
0.4	1.23
0.4	1.08
0.4	1.18
0.4	1.07
0.4	1.09
0.4	7.83
0.4	5.55
0.4	3.17
0.4	1.21
0.4	3.98
0.4	18.46
0.4	2.95
0.4	2.15
0.4	6.64
0.4	1.31
0.4	2.83
0.4	2.18
0.4	1.07
0.4	1.64
0.4	2.16
0.4	1.18
0.4	1.73
0.4	1.08
0.4	1.1
0.4	3.71
0.4	1.99
0.4	4.26
0.4	3.98
0.4	1.22
0.4	1.24
0.4	5.22
0.4	2.42
0.4	3.37
0.4	2.39
0.4	1.34
0.4	1.7
0.4	1.12
0.4	8.8
0.4	1.77
0.4	8.52
0.4	1.95
0.4	1.04
0.4	61.84
0.4	18.05
0.4	3.94
0.4	1.89
0.4	1.01
0.4	1.27
0.4	4.09
0.4	1.2
0.4	3.34
0.4	1.03
0.4	1.15
0.4	1.09
0.4	2.76
0.4	1.15
0.4	3.82
0.4	2.8
0.4	1.32
0.4	1.84
0.4	1.8
0.4	1.1
0.4	1.06
0.4	11.44
0.4	2.58
0.4	1.08
0.4	10.81
0.4	79.04
0.4	2.57
0.4	2.79
0.4	35.74
0.4	1.83
0.4	1.2
0.4	2.58
0.4	3.29
0.4	2.05
0.4	1.45
0.4	6.55
0.4	1.18
0.4	1.39
0.4	17.3
0.4	1.79
0.4	1.8
0.4	1.14
0.4	1.59
0.4	2.11
0.4	1.18
0.4	2.2
0.4	1.28
0.4	2.9
0.4	1.96
0.4	2.19
0.4	2.96
0.4	2.57
0.4	1.63
0.4	6.83
0.4	1.71
0.4	2.08
0.4	156.07
0.4	1.12
0.4	1.04
0.4	4.83
0.4	6.21
0.4	1.15
0.4	2.57
0.4	3.12
0.4	1.71
0.4	14.28
0.4	1.85
0.4	2.46
0.4	1.27
0.4	1.23
0.4	1.09
0.4	1.47
0.4	1.25
0.4	1.06
0.4	7.11
0.4	3.68
0.4	1.01
0.4	2.7
0.4	9.84
0.4	5.22
0.4	1.98
0.4	1.32
0.4	4.75
0.4	2.02
0.4	2.98
0.4	1.34
0.4	1.05
0.4	3.81
0.4	1.44
0.4	2.37
0.4	1.2
0.4	2.59
0.4	1.29
0.4	2.97
0.4	2.64
0.4	1.27
0.4	4.87
0.4	12.91
0.4	4.06
0.4	2.52
0.4	1.62
0.4	1.23
0.4	4.04
0.4	1.77
0.4	1.23
0.4	1.12
0.4	1.65
0.4	2.1
0.4	1.46
0.4	3.16
0.4	1.32
0.4	1.61
0.4	9.93
0.4	1.35
0.4	1.63
0.4	2.51
0.4	2.24
0.4	1.35
0.4	1.83
0.4	1.13
0.4	4.07
0.4	1.22
0.4	1.75
0.4	1.76
0.4	1.88
0.4	1.88
0.4	1.83
0.4	2.37
0.4	1.83
0.4	3.75
0.4	1.66
0.4	1.74
0.4	1.07
0.4	3.58
0.4	1.02
0.4	2.37
0.4	1.06
0.4	2.49
0.4	4.52
0.4	1.16
0.4	1.22
0.4	1.54
0.4	1.35
0.4	9.81
0.4	2.06
0.4	1.12
0.4	13.42
0.4	1.26
0.4	6.17
0.4	2.28
0.4	3.15
0.4	1.37
0.4	2.01
0.4	4.03
0.4	1.13
0.4	1.16
0.4	9.26
0.4	3.92
0.4	1.68
0.4	1.42
0.4	2.83
0.4	1.41
0.4	2.91
0.4	1.15
0.4	1.59
0.4	2.23
0.4	10.73
0.4	4.06
0.4	1.67
0.4	1.2
0.4	1.06
0.4	6.11
0.4	1.89
0.4	1.06
0.4	1.51
0.4	1.28
0.4	1.6
0.4	1.96
0.4	1.32
0.4	1.85
0.4	1.23
0.4	3.27
0.4	1.06
0.4	9.98
0.4	2.14
0.4	2.37
0.4	7.66
0.4	1.63
0.4	1.82
0.4	1.02
0.4	4.47
0.4	1.24
0.4	2.55
0.4	1.66
0.4	1.12
0.4	2.24
0.4	2.03
0.4	2.21
0.4	1.84
0.4	3.98
0.4	1.52
0.4	2.98
0.4	1.53
0.4	5.01
0.4	3.15
0.4	23.39
0.4	2.75
0.4	1.36
0.4	4.97
0.4	123.34
0.4	4.18
0.4	9.82
0.4	1.24
0.4	1.48
0.4	2.28
0.4	1.92
0.4	1.61
0.4	1.19
0.4	1.71
0.4	1.16
0.4	1.28
0.4	9.19
0.4	1.62
0.4	3.08
0.4	3.41
0.4	1.25
0.4	3.08
0.4	5.12
0.4	2.08
0.4	1
0.4	2.12
0.4	2.16
0.4	4.15
0.4	2.97
0.4	2.71
0.4	1.9
0.4	1.05
0.4	2.57
0.4	5.51
0.4	2.49
0.4	3.06
0.4	1.42
0.4	6.81
0.4	11.3
0.4	2.83
0.4	1.07
0.4	1.54
0.4	1.34
0.4	1.13
0.4	2.19
0.4	1.5
0.4	1.73
0.4	1.17
0.4	2.18
0.4	1.98
0.4	2.07
0.4	1.01
0.4	1.06
0.4	3.75
0.4	2.04
0.4	4.22
0.4	1.18
0.4	1.35
0.4	2.51
0.4	2.04
0.4	4.57
0.4	15.53
0.4	2.8
0.4	1.15
0.4	4.26
0.4	2.86
0.4	2.73
0.4	1.27
0.4	2.99
0.4	1.06
0.4	7.95
0.4	1.39
0.4	1.39
0.4	3.96
0.4	4.14
0.4	1.08
0.4	1.03
0.4	2.7
0.4	1.23
0.4	11.15
0.4	1.69
0.4	7.54
0.4	2.14
0.4	1.05
0.4	2.29
0.4	7.39
0.4	1.34
0.4	2.92
0.4	1.66
0.4	4.24
0.4	1.49
0.4	1.07
0.4	1.22
0.4	2.19
0.4	2.06
0.4	3.75
0.4	1.39
0.4	1.59
0.4	1.39
0.4	1.22
0.4	3.28
0.4	3.23
0.4	1.69
0.4	1.5
0.4	1.25
0.4	1.24
0.4	1.34
0.4	1.21
0.4	3.31
0.4	1.55
0.4	1.19
0.4	1.51
0.4	1.45
0.4	1.35
0.4	1.35
0.4	2.63
0.4	2.01
0.4	1.57
0.4	1.27
0.4	3.27
0.4	2.33
0.4	1.76
0.4	1.72
0.4	1.64
0.4	1.61
0.4	1.02
0.4	2.67
0.4	2.09
0.4	1.31
0.4	1.05
0.4	1.19
0.4	3.42
0.4	1.13
0.4	7.76
0.4	3.89
0.4	1.1
0.4	5.33
0.4	2.16
0.4	2.04
0.4	12.83
0.4	4.18
0.4	2.19
0.4	1.53
0.4	2.48
0.4	29.48
0.4	2.15
0.4	1.7
0.4	1.11
0.4	1.22
0.4	1.79
0.4	1.41
0.4	2.07
0.4	2.25
0.4	1.07
0.4	26.44
0.4	1.74
0.4	1.69
0.4	1.17
0.4	6.85
0.4	3
0.4	5.11
0.4	1.61
0.4	1.47
0.4	3.35
0.4	5.84
0.4	1.04
0.4	10.72
0.4	2.55
0.4	1.47
0.4	1.05
0.4	1.37
0.4	2.2
0.4	2.59
0.4	1.02
0.4	1.71
0.4	3.62
0.4	1.08
0.4	1.33
0.4	1.48
0.4	1.21
0.4	1.14
0.4	2.31
0.4	1.92
0.4	2.52
0.4	42.91
0.4	2.48
0.4	3.78
0.4	8.84
0.4	7.2
0.4	2.46
0.4	2.66
0.4	5.84
0.4	4.94
0.4	1.22
0.4	2.27
0.4	1.73
0.4	1.11
0.4	1.58
0.4	1.96
0.4	1.27
0.4	6.45
0.4	1.43
0.4	5.93
0.4	1.09
0.4	1.12
0.4	2.28
0.4	1.18
0.4	2.62
0.4	7.11
0.4	1.05
0.4	24.56
0.4	1.12
0.4	1.41
0.4	1.47
0.4	1.09
0.4	4.91
0.4	1.02
0.4	1.37
0.4	2.63
0.4	2.93
0.4	2.93
0.4	2.32
0.4	8.5
0.4	1.29
0.4	3.06
0.4	1.58
0.4	1.1
0.4	11.59
0.4	1.52
0.4	1.23
0.4	1.65
0.4	7
0.4	1.28
0.4	1.22
0.4	2.1
0.4	8.58
0.4	4.28
0.4	3.39
0.4	1.29
0.4	1.73
0.4	1.14
0.4	1.83
0.4	1.59
0.4	1.08
0.4	7.49
0.4	4.36
0.4	2.07
0.4	1.37
0.4	3.7
0.4	1.36
0.4	2.75
0.4	1.4
0.4	5.74
0.4	1.81
0.4	1.28
0.4	5.03
0.4	1.65
0.4	2.91
0.4	1.33
0.4	1.23
0.4	2.56
0.4	5.54
0.4	1.02
0.4	6.49
0.4	1.16
0.4	4
0.4	1.29
0.4	1.48
0.4	3.78
0.4	1.5
0.4	5.89
0.4	5.68
0.4	1.13
0.4	1.31
0.4	1.21
0.4	1.22
0.4	1.37
0.4	1.34
0.4	1.06
0.4	1.12
0.4	1.21
0.4	2.79
0.4	1.59
0.4	3.47
0.4	1.21
0.4	1.28
0.4	1.91
0.4	1.55
0.4	2.82
0.4	1.02
0.4	1.67
0.4	13.82
0.4	1.35
0.4	2.74
0.4	4.44
0.4	1.95
0.4	9.27
0.4	1.24
0.4	1.22
0.4	2.97
0.4	3.45
0.4	4.55
0.4	5.23
0.4	1.29
0.4	25.05
0.4	84.7
0.4	1.86
0.4	1.8
0.4	17.83
0.4	3.35
0.4	2.23
0.4	4.43
0.4	2.14
0.4	26.55
0.4	2.21
0.4	1.19
0.4	1.55
0.4	4.15
0.4	3.92
0.4	1.03
0.4	1.42
0.4	1.21
0.4	3.38
0.4	1.33
0.4	2.46
0.4	1.43
0.4	1.26
0.4	1.31
0.4	1.44
0.4	1.02
0.4	1.76
0.4	3.33
0.4	4.19
0.4	1.02
0.4	2.31
0.4	4.17
0.4	2.11
0.4	4.7
0.4	1.39
0.4	2.36
0.4	1.88
0.4	1.89
0.4	3.14
0.4	2.68
0.4	3.87
0.4	1.32
0.4	15.15
0.4	14.57
0.4	1.42
0.4	1.23
0.4	4.43
0.4	1.11
0.4	2.79
0.4	1.11
0.4	3.62
0.4	1.37
0.4	1.09
0.4	1.88
0.4	1.02
0.4	1.1
0.4	2.1
0.4	1.1
0.4	1.03
0.4	4.64
0.4	6.89
0.4	1.09
0.4	4.75
0.4	1.87
0.4	2.19
0.4	1.12
0.4	1.36
0.4	1.53
0.4	1.6
0.4	2.29
0.4	1.52
0.4	15.63
0.4	3.66
0.4	3.64
0.4	1.66
0.4	7.11
0.4	2.07
0.4	1.18
0.4	4.36
0.4	4.07
0.4	4.2
0.4	1.78
0.4	1.29
0.4	1.31
0.4	1.28
0.4	1.65
0.4	1.35
0.4	1.1
0.4	3.32
0.4	6.25
0.4	1.96
0.4	1.06
0.4	6.25
0.4	2.53
0.4	2.16
0.4	13.87
0.4	1.32
0.4	1.74
0.4	4.84
0.4	3.02
0.4	2.05
0.4	1.33
0.4	4.05
0.4	4.4
0.4	1.29
0.4	1.9
0.4	1.7
0.4	2.8
0.4	1.21
0.4	1.94
0.4	1.07
0.4	4.54
0.4	2.19
0.4	2.35
0.4	1.81
0.4	2.69
0.4	1.25
0.4	1.28
0.4	1.98
0.4	3.88
0.4	22.33
0.4	6.34
0.4	2.8
0.4	1.56
0.4	2.57
0.4	20.71
0.4	1.12
0.4	1.08
0.4	6.55
0.4	1.09
0.4	3.09
0.4	5.01
0.4	1.17
0.4	3.3
0.4	3.32
0.4	3.24
0.4	1.18
0.4	6.45
0.4	1.25
0.4	3.73
0.4	1.36
0.4	1.61
0.4	4.67
0.4	1.17
0.4	2.97
0.4	44.54
0.4	2.06
0.4	1.03
0.4	1.42
0.4	5.24
0.4	1.64
0.4	1.45
0.4	4.33
0.4	2.21
0.4	1.13
0.4	1.81
0.4	1.96
0.4	9.24
0.4	2.57
0.4	6.44
0.4	1.1
0.4	1.26
0.4	1.26
0.4	1.51
0.4	1.29
0.4	1.66
0.4	10.51
0.4	5.27
0.4	8.79
0.4	3.8
0.4	4.36
0.4	1.17
0.4	1.01
0.4	1.54
0.4	1.17
0.4	1.37
0.4	1.34
0.4	59.71
0.4	1.1
0.4	5.97
0.4	31.32
0.4	1.5
0.4	1.01
0.4	4.39
0.4	2.01
0.4	4.31
0.4	1.56
0.4	4.31
0.4	8.69
0.4	1.14
0.4	1.38
0.4	3.57
0.4	3.15
0.4	62.39
0.4	1.53
0.4	1.57
0.4	4.42
0.4	1.8
0.4	1.12
0.4	28.04
0.4	3.66
0.4	1.28
0.4	2.37
0.4	2.55
0.4	2.94
0.4	1.32
0.4	7.02
0.4	1.05
0.4	3
0.4	2.37
0.4	2.75
0.4	2.22
0.4	1.29
0.4	1.56
0.4	1.44
0.4	4.72
0.4	4.45
0.4	1.48
0.4	1.2
0.4	3.1
0.4	3.3
0.4	30.42
0.4	6.31
0.4	47.69
0.4	1.27
0.4	1.17
0.4	1.04
0.4	3.44
0.4	1.9
0.4	5.48
0.4	2.98
0.4	1.32
0.4	1.85
0.4	1.14
0.4	1.07
0.4	1.63
0.4	24.45
0.4	2.19
0.4	1.49
0.4	9.04
0.4	1.94
0.4	3.01
0.4	2.01
0.4	1.02
0.4	3.34
0.4	15.47
0.4	3.92
0.4	8.62
0.4	2.02
0.4	1.53
0.4	1.13
0.4	3.06
0.4	1.09
0.4	1.4
0.4	1.16
0.4	1.47
0.4	2.6
0.4	1.67
0.4	3.15
0.4	6.16
0.4	2.34
0.4	2.01
0.4	6.18
0.4	1.35
0.4	17.67
0.4	1.68
0.4	1.07
0.4	1.14
0.4	1.55
0.4	2.35
0.4	1.33
0.4	1.25
0.4	5.08
0.4	2.3
0.4	1.06
0.4	4.26
0.4	2.61
0.4	2.65
0.4	8.07
0.4	2
0.4	4.87
0.4	1.58
0.4	5.26
0.4	3.78
0.4	1.25
0.4	1.33
0.4	2.05
0.4	1.82
0.4	1.63
0.4	1.88
0.4	1.61
0.4	1.25
0.4	1.47
0.4	2.22
0.4	1.3
0.4	1.5
0.4	9.46
0.4	2.26
0.4	1.35
0.4	1.32
0.4	1.13
0.4	1.27
0.4	1.05
0.4	1.08
0.4	7.85
0.4	6.68
0.4	4.16
0.4	1.25
0.4	4.83
0.4	9.08
0.4	1.67
0.4	2.39
0.4	1.62
0.4	1.11
0.4	1.59
0.4	10.37
0.4	2.45
0.4	8.77
0.4	1.53
0.4	1.29
0.4	47.95
0.4	1.13
0.4	7.01
0.4	1.42
0.4	1.92
0.4	1.67
0.4	2.95
0.4	1.58
0.4	2.09
0.4	1.57
0.4	1.4
0.4	1.67
0.4	1.17
0.4	1.39
0.4	3.31
0.4	1.86
0.4	5.98
0.4	12.45
0.4	101.97
0.4	5.16
0.4	4.75
0.4	27.82
0.4	5.02
0.4	1.02
0.4	2.59
0.4	1.68
0.4	1.14
0.4	2.4
0.4	1.63
0.4	1.47
0.4	1.09
0.4	1.19
0.4	1.36
0.4	16.75
0.4	1.03
0.4	5.2
0.4	2.25
0.4	3.1
0.4	1.68
0.4	4.53
0.4	1.82
0.4	1.58
0.4	4.83
0.4	1.11
0.4	1.59
0.4	8.01
0.4	1.76
0.4	1.71
0.4	2.35
0.4	2.42
0.4	4.51
0.4	3.64
0.4	2.56
0.4	8.36
0.4	3.1
0.4	70.74
0.4	2.9
0.4	1.05
0.4	3.19
0.4	1.21
0.4	2.07
0.4	1.37
0.4	16.35
0.4	1.01
0.4	1.23
0.4	1.47
0.4	174.98
0.4	9.32
0.4	2.6
0.4	2.32
0.4	2.48
0.4	6.23
0.4	1.4
0.4	1.42
0.4	3.87
0.4	2.18
0.4	1.27
0.4	2.06
0.4	1.44
0.4	2.42
0.4	3.61
0.4	2.57
0.4	1.13
0.4	1.26
0.4	21.99
0.4	1.36
0.4	1.27
0.4	1.24
0.4	2.95
0.4	7.98
0.4	1.28
0.4	1.02
0.4	1.21
0.4	1.43
0.4	1.06
0.4	8.13
0.4	12.14
0.4	5.55
0.4	2.6
0.4	1.52
0.4	1.6
0.4	10.76
0.4	1.24
0.4	1.01
0.4	1.32
0.4	6.85
0.4	77.59
0.4	1.12
0.4	2.11
0.4	1.12
0.4	2.11
0.4	2.37
0.4	1.91
0.4	1.56
0.4	1.64
0.4	1.13
0.4	3.43
0.4	8.63
0.4	1.44
0.4	2.54
0.4	3.25
0.4	1.05
0.4	2.02
0.4	1.15
0.4	115.14
0.4	1.62
0.4	1.06
0.4	5.43
0.4	4.74
0.4	2.7
0.4	1.69
0.4	5.43
0.4	7.8
0.4	1.91
0.4	1.27
0.4	1.26
0.4	1.87
0.4	1.25
0.4	1.09
0.4	1.32
0.4	1.37
0.4	2.23
0.4	1.15
0.4	1.91
0.4	5.26
0.4	1.15
0.4	1.01
0.4	1.69
0.4	2.48
0.4	1.38
0.4	1.82
0.4	1.83
0.4	1.93
0.4	1.18
0.4	1.51
0.4	1.55
0.4	4.48
0.4	3.09
0.4	4.4
0.4	2.6
0.4	4.7
0.4	1.74
0.4	1.67
0.4	3.67
0.4	1.93
0.4	2.27
0.4	4.64
0.4	3.22
0.4	8.83
0.4	2.13
0.4	1.51
0.4	2.15
0.4	4.23
0.4	46.79
0.4	1.67
0.4	2.49
0.4	1.5
0.4	5.83
0.4	1.03
0.4	1.13
0.4	4.45
0.4	1.92
0.4	1.73
0.4	1.05
0.4	21.09
0.4	6.06
0.4	35.39
0.4	2.21
0.4	2.18
0.4	1.47
0.4	1.21
0.4	1.07
0.4	1.27
0.4	43.78
0.4	1.16
0.4	2.35
0.4	3.33
0.4	2.72
0.4	1.26
0.4	2.05
0.4	1.77
0.4	1.43
0.4	1.56
0.4	2.3
0.4	1.42
0.4	1.03
0.4	1.05
0.4	45.35
0.4	2.46
0.4	2.03
0.4	1.28
0.4	3.46
0.4	2.45
0.4	1.91
0.4	1.88
0.4	8.51
0.4	2.73
0.4	1.98
0.4	1.29
0.4	2.95
0.4	1.21
0.4	2.55
0.4	1.57
0.4	2.86
0.4	2.59
0.4	2.18
0.4	33.43
0.4	1.45
0.4	1.1
0.4	1.5
0.4	1.99
0.4	2.08
0.4	1.56
0.4	2.8
0.4	4.27
0.4	3.38
0.4	6.6
0.4	13.33
0.4	1.02
0.4	3.95
0.4	4.32
0.4	1.15
0.4	1.14
0.4	2.02
0.4	1.17
0.4	1.54
0.4	6.44
0.4	1.57
0.4	1.19
0.4	3.19
0.4	1.19
0.4	1.94
0.4	8.67
0.4	14.54
0.4	3.28
0.4	1.29
0.4	20.12
0.4	1.18
0.4	1.13
0.4	1.3
0.4	1.49
0.4	1.95
0.4	5.87
0.4	1.17
0.4	4.76
0.4	4.06
0.4	1.26
0.4	1.06
0.4	1.69
0.4	1.12
0.4	4.84
0.4	3
0.4	1.49
0.4	2.63
0.4	11.73
0.4	2.54
0.4	19.25
0.4	2.9
0.4	3.86
0.4	2.03
0.4	1.1
0.4	4.97
0.4	1.63
0.4	2.69
0.4	2.1
0.4	1.52
0.4	1.5
0.4	1.37
0.4	6.94
0.4	1.02
0.4	24.5
0.4	2.13
0.4	1.71
0.4	1.26
0.4	2.18
0.4	31.28
0.4	8.68
0.4	1.04
0.4	1.62
0.4	2.05
0.4	2.11
0.4	2.26
0.4	4.78
0.4	1.56
0.4	1.45
0.4	1.23
0.4	4.94
0.4	1.85
0.4	1.7
0.4	5.1
0.4	2.37
0.4	1.89
0.4	1.53
0.4	27.8
0.4	1.33
0.4	4.39
0.4	5.02
0.4	2.79
0.4	1.5
0.4	1.81
0.4	6.78
0.4	1.08
0.4	1.29
0.4	5.1
0.4	1.23
0.4	3.95
0.4	3.74
0.4	1.51
0.4	3.14
0.4	1.17
0.4	1.56
0.4	1.26
0.4	5.97
0.4	1.68
0.4	1.85
0.4	1.59
0.4	3.73
0.4	6.56
0.4	1.64
0.4	1.75
0.4	1.83
0.4	4.75
0.4	2.04
0.4	2.75
0.4	12.74
0.4	10.26
0.4	1.09
0.4	1.1
0.4	2.55
0.4	1.78
0.4	1.35
0.4	4.37
0.4	3.9
0.4	1.03
0.4	5.37
0.4	2.31
0.4	1.48
0.4	1.35
0.4	2.52
0.4	3.02
0.4	2.8
0.4	1.97
0.4	1.05
0.4	1.14
0.4	3.01
0.4	3.56
0.4	5.23
0.4	1.64
0.4	2.34
0.4	1.49
0.4	1.2
0.4	1.61
0.4	2.67
0.4	7.36
0.4	4.18
0.4	2.61
0.4	2.59
0.4	1.34
0.4	1.39
0.4	7.98
0.4	1.64
0.4	1.23
0.4	1.42
0.4	2.4
0.4	2.83
0.4	14.35
0.4	1.17
0.4	1.17
0.4	1.82
0.4	3.43
0.4	1.59
0.4	4.01
0.4	3.88
0.4	4.1
0.4	1.13
0.4	2.78
0.4	2.81
0.4	2.34
0.4	4.22
0.4	3.44
0.4	1.22
0.4	65.34
0.4	1.7
0.4	2.89
0.4	2.2
0.4	1.48
0.4	8.51
0.4	1.78
0.4	1.43
0.4	2.95
0.4	1.95
0.4	1.1
0.4	1.84
0.4	3
0.4	6.6
0.4	2.32
0.4	1.04
0.4	2.11
0.4	2.56
0.4	16.35
0.4	1.49
0.4	13.4
0.4	2.42
0.4	2.96
0.4	2.76
0.4	18.3
0.4	1.42
0.4	1.2
0.4	15.48
0.4	7.06
0.4	5.19
0.4	5.21
0.4	1.09
0.4	1.54
0.4	1.33
0.4	2.57
0.4	1.91
0.4	2.46
0.4	3.21
0.4	4.73
0.4	3.79
0.4	2.4
0.4	2.05
0.4	1.09
0.4	6.62
0.4	1.22
0.4	2.42
0.4	4.76
0.4	2.95
0.4	11.72
0.4	3.24
0.4	10.2
0.4	1.19
0.4	1.18
0.4	1.58
0.4	1.78
0.4	2.84
0.4	1.98
0.4	3.93
0.4	3.22
0.4	1.32
0.4	1.53
0.4	1.44
0.4	5.26
0.4	1.27
0.4	1.6
0.4	1.37
0.4	3.12
0.4	3.76
0.4	4
0.4	4.58
0.4	6.33
0.4	3.46
0.4	4.36
0.4	5.05
0.4	1.71
0.4	1.63
0.4	2.55
0.4	2.64
0.4	1.03
0.4	1.93
0.4	31.57
0.4	4.54
0.4	1.98
0.4	1.27
0.4	7.45
0.4	7.3
0.4	1.63
0.4	2.39
0.4	1.01
0.4	1.36
0.4	7.13
0.4	1.04
0.4	1.42
0.4	4.62
0.4	1.69
0.4	2.38
0.4	1.98
0.4	1.15
0.4	1.19
0.4	11.63
0.4	3.64
0.4	2.24
0.4	2.85
0.4	1.35
0.4	2.4
0.4	5.22
0.4	2.57
0.4	3.82
0.4	1.17
0.4	1.67
0.4	1.48
0.4	3.3
0.4	3.24
0.4	3.74
0.4	1.56
0.4	1.37
0.4	1.29
0.4	1.24
0.4	3.09
0.4	1.02
0.4	1.71
0.4	2.27
0.4	1.1
0.4	1.2
0.4	26.15
0.4	3.48
0.4	1.08
0.4	1.67
0.4	2.5
0.4	2.22
0.4	5.65
0.4	5.04
0.4	1.55
0.4	1.4
0.4	6.31
0.4	1.78
0.4	5.38
0.4	3.35
0.4	1.65
0.4	2.95
0.4	1.32
0.4	2
0.4	1.17
0.4	6.17
0.4	1.05
0.4	1
0.4	1.18
0.4	7.14
0.4	2.81
0.4	7.29
0.4	3.55
0.4	8.81
0.4	1.65
0.4	1.11
0.4	1.36
0.4	1.53
0.4	2.48
0.4	2.16
0.4	1.38
0.4	1.18
0.4	10.05
0.4	1.92
0.4	2.74
0.4	1.46
0.4	1.53
0.4	1.29
0.4	3.74
0.4	1.7
0.4	3.01
0.4	1.05
0.4	1
0.4	1.64
0.4	4.2
0.4	2.27
0.4	1.63
0.4	2.85
0.4	1.31
0.4	25.84
0.4	3.21
0.4	1.1
0.4	5.56
0.4	1.53
0.4	1.96
0.4	2.41
0.4	1.26
0.4	9.64
0.4	1.7
0.4	1.75
0.4	2.29
0.4	2.32
0.4	11.24
0.4	1.1
0.4	1.42
0.4	1.18
0.4	1.54
0.4	1.42
0.4	1.29
0.4	1.75
0.4	21.85
0.4	2.89
0.4	6.49
0.4	1.5
0.4	2.66
0.4	1.97
0.4	2.08
0.4	9.38
0.4	1.31
0.4	23.31
0.4	4
0.4	1.03
0.4	3.35
0.4	2.75
0.4	2.99
0.4	5.62
0.4	5.09
0.4	1.31
0.4	1.78
0.4	3.67
0.4	1.07
0.4	1.73
0.4	1.09
0.4	15.16
0.4	15.02
0.4	4.16
0.4	1.5
0.4	1.03
0.4	2.55
0.4	2.77
0.4	3.12
0.4	1.68
0.4	1.6
0.4	4.31
0.4	4.45
0.4	17.91
0.4	2.73
0.4	1.42
0.4	2.07
0.4	1.11
0.4	1.32
0.4	2.17
0.4	1.12
0.4	1.28
0.4	2.06
0.4	2.36
0.4	11.37
0.4	1.44
0.4	8.51
0.4	9.9
0.4	2.13
0.4	1.19
0.4	1.42
0.4	1.82
0.4	17.09
0.4	4.28
0.4	2.05
0.4	4.55
0.4	2.72
0.4	1.07
0.4	1.32
0.4	2
0.4	4.46
0.4	4.03
0.4	2.01
0.4	2.63
0.4	1.14
0.4	1.03
0.4	1.14
0.4	1.97
0.4	1.33
0.4	2.22
0.4	10.3
0.4	2.55
0.4	4.98
0.4	4.63
0.4	1.92
0.4	1.12
0.4	4.44
0.4	4.55
0.4	4.65
0.4	1.27
0.4	3.25
0.4	1.4
0.4	4.04
0.4	13.05
0.4	2.54
0.4	2.41
0.4	1.05
0.4	1.56
0.4	6.35
0.4	1.32
0.4	7.66
0.4	2.18
0.4	2.56
0.4	2.93
0.4	1.6
0.4	7.06
0.4	3.69
0.4	2.07
0.4	4.84
0.4	3.15
0.4	1.94
0.4	3.26
0.4	1.75
0.4	6.22
0.4	5.02
0.4	1.14
0.4	3.78
0.4	12.03
0.4	3.02
0.4	1.42
0.4	3.85
0.4	2.42
0.4	1.52
0.4	1.44
0.4	5.24
0.4	4.9
0.4	1.69
0.4	1.09
0.4	5.81
0.4	27.91
0.4	1.72
0.4	1.04
0.4	2.69
0.4	2.8
0.4	1.02
0.4	1.67
0.4	6.02
0.4	2.14
0.4	2.81
0.4	2.97
0.4	1.66
0.4	3.87
0.4	12.89
0.4	15.14
0.4	11.89
0.4	3.09
0.4	1.14
0.4	1.77
0.4	10.76
0.4	1.27
0.4	1.8
0.4	31.81
0.4	6.22
0.4	3.25
0.4	2.27
0.4	2.14
0.4	2.72
0.4	2.27
0.4	3.91
0.4	1.69
0.4	1.65
0.4	1.76
0.4	9.01
0.4	1.04
0.4	3.88
0.4	1.55
0.4	1.7
0.4	1.72
0.4	3.13
0.4	2.83
0.4	1.74
0.4	1.71
0.4	2.12
0.4	1.13
0.4	2.24
0.4	1.92
0.4	1.04
0.4	2.51
0.4	2.3
0.4	1.54
0.4	1.55
0.4	6.44
0.4	7.79
0.4	3.64
0.4	8.4
0.4	97.6
0.4	1.41
0.4	1.01
0.4	1.87
0.4	3.32
0.4	1.77
0.4	1.75
0.4	1.68
0.4	2.33
0.4	8.58
0.4	25.93
0.4	2.27
0.4	1.19
0.4	179.61
0.4	2.72
0.4	1.76
0.4	2.4
0.4	1.09
0.4	1.06
0.4	1.45
0.4	1.48
0.4	1.48
0.4	5.84
0.4	2.14
0.4	1.22
0.4	3.25
0.4	6.72
0.4	1.87
0.4	2.42
0.4	1.26
0.4	2.64
0.4	2.35
0.4	3.85
0.4	1.99
0.4	5.74
0.4	1.47
0.4	1.76
0.4	2.05
0.4	2.06
0.4	16.64
0.4	1.88
0.4	3.81
0.4	1.57
0.4	1.62
0.4	1.75
0.4	2.52
0.4	2.47
0.4	2.73
0.4	1.65
0.4	1.56
0.4	1.03
0.4	3.89
0.4	1.11
0.4	6.56
0.4	2.42
0.4	6.53
0.4	1.82
0.4	1.74
0.4	1.18
0.4	3.03
0.4	3.66
0.4	2.28
0.4	2.72
0.4	4.01
0.4	11.69
0.4	1.54
0.4	1.48
0.4	1.38
0.4	1.45
0.4	1.04
0.4	1.75
0.4	2.54
0.4	1.3
0.4	5.58
0.4	1.79
0.4	6.18
0.4	4.22
0.4	3.18
0.4	2.71
0.4	1.76
0.4	1.52
0.4	1.8
0.4	1.21
0.4	1.92
0.4	5.03
0.4	3.86
0.4	5.95
0.4	1.24
0.4	1.94
0.4	5.24
0.4	1.27
0.4	1.9
0.4	1.88
0.4	3.02
0.4	2.7
0.4	1.09
0.4	1.68
0.4	2.9
0.4	1.52
0.4	1.18
0.4	1.42
0.4	1.28
0.4	1.92
0.4	2.4
0.4	1.34
0.4	1.74
0.4	2
0.4	1.71
0.4	2.4
0.4	1.38
0.4	1.52
0.4	1.55
0.4	2.42
0.4	1.72
0.4	64.89
0.4	1.07
0.4	1.42
0.4	1.61
0.4	3.58
0.4	1.65
0.4	1.29
0.4	5.36
0.4	6.21
0.4	1.96
0.4	1.25
0.4	16.67
0.4	4.57
0.4	2.23
0.4	1.02
0.4	1.76
0.4	3.45
0.4	2.04
0.4	15.42
0.4	1.03
0.4	11.36
0.4	3.08
0.4	3.11
0.4	1.44
0.4	1.22
0.4	5.05
0.4	1.21
0.4	2.14
0.4	1.81
0.4	1.6
0.4	9.87
0.4	1.49
0.4	1.63
0.4	2.07
0.4	2.72
0.4	1.68
0.4	7.49
0.4	1.35
0.4	1.32
0.4	4.71
0.4	2.85
0.4	6.8
0.4	1.02
0.4	2.38
0.4	1.89
0.4	1.05
0.4	2.87
0.4	1.08
0.4	1.3
0.4	2.79
0.4	2.69
0.4	25.35
0.4	1.13
0.4	1.38
0.4	6.76
0.4	2.12
0.4	1.03
0.4	5.28
0.4	1.71
0.4	2.52
0.4	1.4
0.4	1.87
0.4	5.46
0.4	1.31
0.4	2.64
0.4	1.43
0.4	4.62
0.4	6.91
0.4	2.73
0.4	2.14
0.4	1.09
0.4	7.68
0.4	1.47
0.4	1.99
0.4	2.72
0.4	1.44
0.4	2.83
0.4	1.37
0.4	3.26
0.4	13.51
0.4	1.08
0.4	2.11
0.4	1.69
0.4	5.32
0.4	1.59
[truncated: 4,911 more rows]

## Sheet: Supp Fig 2
Temporal patterns in virus neutralization
Panels A: Uncertainty of virus/antibody positions
Figure visually shows the positions and uncertainties from Supplementary Table 1
Panels B/C: Temporal trends of virus positions
Virus positions are given in Supplementary Table 1
H3N2				H1N1
Virus	Virus Year	Virus y-Coordinate		Virus	Virus Year	Virus y-Coordinate	Pandemic Lineage
H3N2 A/Aichi/2/1968	1968	0.89		H1N1 A/WSN/1933	1933	-0.16	No
H3N2 A/Port Chalmers/1/1973	1973	0.15		H1N1 A/Puerto Rico/8/1934	1934	0.71	No
H3N2 A/Bilthoven/1761/1976	1976	0.03		H1N1 A/Weiss/1943	1943	0.23	No
H3N2 A/Texas/1/1977	1977	0.26		H1N1 A/Fort Monmouth/1/1947	1947	0.53	No
H3N2 A/Netherlands/209/1980	1980	0.23		H1N1 A/Malaysia/1954	1954	0.83	No
H3N2 A/Philippines/2/1982	1982	0.19		H1N1 A/Kiev/1/1957	1957	0.67	No
H3N2 A/Colorado/2/1986	1986	-0.39		H1N1 A/USSR/90/1977	1977	0.5	No
H3N2 A/Shanghai/11/1987	1987	0.16		H1N1 A/Chile/1/1983	1983	0.57	No
H3N2 A/Sichuan/2/1987	1987	0.3		H1N1 A/Memphis/4/1987	1987	0.64	No
H3N2 A/Beijing/353/1989	1989	0.29		H1N1 A/Beijing/262/1995	1995	1.12	No
H3N2 A/Shandong/9/1993	1993	0.43		H1N1 A/New York/638/1995	1995	0.91	No
H3N2 A/Johannesburg/33/1994	1994	0.3		H1N1 A/New York/653/1996	1996	0.3	No
H3N2 A/Brisbane/8/1996	1996	-0.36		H1N1 A/Shanghai/8/1996	1996	0.35	No
H3N2 A/Sydney/5/1997	1997	0.77		H1N1 A/New Caledonia/20/1999	1999	0.96	No
H3N2 A/Moscow/10/1999	1999	0.93		H1N1 A/Canterbury/76/2000	2000	0.91	No
H3N2 A/Fujian/411/2002	2002	1.46		H1N1 A/New York/146/2000	2000	1.14	No
H3N2 A/California/07/2004	2004	1.37		H1N1 A/Morioka/3/2005	2005	0.56	No
H3N2 A/Wisconsin/67/2005	2005	1.18		H1N1 A/Solomon Islands/03/2006	2006	0.28	No
H3N2 A/Brisbane/10/2007	2007	1.06		H1N1 A/New York/08-1326/2008	2008	0.78	No
H3N2 A/Perth/16/2009	2009	0.47		H1N1 A/California/07/2009	2009	0.36	Yes
H3N2 A/Victoria/361/2011	2011	0.53		H1N1 A/Boston/YGA-01050/2012	2012	0.76	Yes
H3N2 A/Texas/50/2012	2012	1.45		H1N1 A/Michigan/45/2015	2015	0.84	Yes
H3N2 A/Switzerland/9715293/2013	2013	0.99		H1N1 A/Idaho/07/2018	2018	0.28	Yes
H3N2 A/Hong Kong/4801/2014	2014	0.38
H3N2 A/Singapore/INFIMH-160019/2016	2016	0.94
H3N2 A/Perth/1008/2019	2019	1.67

## Sheet: Supp Fig 3
Dimensionality of the Neutralization Landscape
Panels A: How position and leave-one-out error depend upon landscape dimension
Dimension of Landscape	Position Error	Leave-One-Out Error
1	10.6	15.34
2	2.18	2.83
3	1.9	5.22
Panels B/C/D: Iterations computing position and leave-one-out error
1D Landscape Coordinates			2D Landscape Coordinates			3D Landscape Coordinates
Virus or Antibody	Landscape Coordinates		Virus or Antibody	Landscape Coordinates		Virus or Antibody	Landscape Coordinates
H1N1 A/WSN/1933	(0.51)		H1N1 A/WSN/1933	(1.03, -0.16)		H1N1 A/WSN/1933	(-0.77, 0.77, -0.24)
H1N1 A/Puerto Rico/8/1934	(0.83)		H1N1 A/Puerto Rico/8/1934	(1.26, 0.71)		H1N1 A/Puerto Rico/8/1934	(-0.98, 0.87, 0.66)
H1N1 A/Weiss/1943	(0.7)		H1N1 A/Weiss/1943	(1.34, 0.23)		H1N1 A/Weiss/1943	(-0.96, 1.27, -0.3)
H1N1 A/Fort Monmouth/1/1947	(0.75)		H1N1 A/Fort Monmouth/1/1947	(1.3, 0.53)		H1N1 A/Fort Monmouth/1/1947	(-0.88, 1.07, 0.4)
H1N1 A/Malaysia/1954	(0.8)		H1N1 A/Malaysia/1954	(1.35, 0.83)		H1N1 A/Malaysia/1954	(-1.2, 0.73, 0.75)
H1N1 A/Kiev/1/1957	(0.84)		H1N1 A/Kiev/1/1957	(1.37, 0.67)		H1N1 A/Kiev/1/1957	(-1.04, 1.01, 0.61)
H1N1 A/New Jersey/8/1976	(0.65)		H1N1 A/New Jersey/8/1976	(1.2, 0.23)		H1N1 A/New Jersey/8/1976	(-0.93, 0.91, 0.09)
H1N1 A/USSR/90/1977	(0.76)		H1N1 A/USSR/90/1977	(1.28, 0.5)		H1N1 A/USSR/90/1977	(-1.04, 0.86, 0.45)
H1N1 A/Chile/1/1983	(0.76)		H1N1 A/Chile/1/1983	(1.23, 0.57)		H1N1 A/Chile/1/1983	(-0.74, 1.2, 0.34)
H1N1 A/Memphis/4/1987	(0.77)		H1N1 A/Memphis/4/1987	(1.19, 0.64)		H1N1 A/Memphis/4/1987	(-0.93, 0.81, 0.6)
H1N1 A/Beijing/262/1995	(0.91)		H1N1 A/Beijing/262/1995	(1.37, 1.12)		H1N1 A/Beijing/262/1995	(-0.88, 1.2, 1.03)
H1N1 A/New York/638/1995	(0.71)		H1N1 A/New York/638/1995	(0.9, 0.91)		H1N1 A/New York/638/1995	(-0.12, 1.5, 0.17)
H1N1 A/New York/653/1996	(0.57)		H1N1 A/New York/653/1996	(0.98, 0.3)		H1N1 A/New York/653/1996	(-0.42, 1.19, -0.1)
H1N1 A/Shanghai/8/1996	(0.61)		H1N1 A/Shanghai/8/1996	(1.15, 0.35)		H1N1 A/Shanghai/8/1996	(-0.57, 1.31, -0.23)
H1N1 A/New Caledonia/20/1999	(0.77)		H1N1 A/New Caledonia/20/1999	(1.27, 0.96)		H1N1 A/New Caledonia/20/1999	(-1.35, 0.42, 0.77)
H1N1 A/Canterbury/76/2000	(0.79)		H1N1 A/Canterbury/76/2000	(1.17, 0.91)		H1N1 A/Canterbury/76/2000	(-0.92, 0.78, 0.88)
H1N1 A/New York/146/2000	(0.89)		H1N1 A/New York/146/2000	(1.45, 1.14)		H1N1 A/New York/146/2000	(-1.2, 0.94, 1.13)
H1N1 A/Morioka/3/2005	(0.76)		H1N1 A/Morioka/3/2005	(1.22, 0.56)		H1N1 A/Morioka/3/2005	(-1.03, 0.78, 0.5)
H1N1 A/Solomon Islands/03/2006	(0.78)		H1N1 A/Solomon Islands/03/2006	(1.33, 0.28)		H1N1 A/Solomon Islands/03/2006	(-1.18, 0.76, 0.21)
H1N1 A/New York/08-1326/2008	(0.84)		H1N1 A/New York/08-1326/2008	(1.51, 0.78)		H1N1 A/New York/08-1326/2008	(-1.28, 0.89, 0.77)
H1N1 A/California/07/2009	(0.56)		H1N1 A/California/07/2009	(1., 0.36)		H1N1 A/California/07/2009	(-1.46, 0.31, -0.78)
H1N1 A/Boston/YGA-01050/2012	(0.64)		H1N1 A/Boston/YGA-01050/2012	(1.04, 0.76)		H1N1 A/Boston/YGA-01050/2012	(-1.68, 0.07, -0.64)
H1N1 A/Michigan/45/2015	(0.67)		H1N1 A/Michigan/45/2015	(0.97, 0.84)		H1N1 A/Michigan/45/2015	(-1.88, 0.13, -0.94)
H1N1 A/Idaho/07/2018	(0.35)		H1N1 A/Idaho/07/2018	(1.07, 0.28)		H1N1 A/Idaho/07/2018	(-1.56, 0.12, -0.7)
H3N2 A/Aichi/2/1968	(0.37)		H3N2 A/Aichi/2/1968	(-1.05, 0.89)		H3N2 A/Aichi/2/1968	(1.37, -0.05, 0.13)
H3N2 A/Port Chalmers/1/1973	(0.02)		H3N2 A/Port Chalmers/1/1973	(-1.01, 0.15)		H3N2 A/Port Chalmers/1/1973	(1.09, -0.16, -0.34)
H3N2 A/Bilthoven/1761/1976	(-0.03)		H3N2 A/Bilthoven/1761/1976	(-1., 0.03)		H3N2 A/Bilthoven/1761/1976	(0.83, -0.36, -0.67)
H3N2 A/Texas/1/1977	(0.09)		H3N2 A/Texas/1/1977	(-1.01, 0.26)		H3N2 A/Texas/1/1977	(1.08, -0.1, -0.65)
H3N2 A/Netherlands/209/1980	(0.02)		H3N2 A/Netherlands/209/1980	(-1.16, 0.23)		H3N2 A/Netherlands/209/1980	(1.21, -0.28, -0.27)
H3N2 A/Philippines/2/1982	(-0.05)		H3N2 A/Philippines/2/1982	(-1., 0.19)		H3N2 A/Philippines/2/1982	(1.04, -0.21, -0.26)
H3N2 A/Colorado/2/1986	(-0.28)		H3N2 A/Colorado/2/1986	(-0.9, -0.39)		H3N2 A/Colorado/2/1986	(0.41, -0.63, -0.84)
H3N2 A/Shanghai/11/1987	(-0.01)		H3N2 A/Shanghai/11/1987	(-1.04, 0.16)		H3N2 A/Shanghai/11/1987	(1.07, -0.23, -0.31)
H3N2 A/Sichuan/2/1987	(-0.04)		H3N2 A/Sichuan/2/1987	(-1.1, 0.3)		H3N2 A/Sichuan/2/1987	(1.08, -0.32, -0.28)
H3N2 A/Beijing/353/1989	(0.06)		H3N2 A/Beijing/353/1989	(-1.2, 0.29)		H3N2 A/Beijing/353/1989	(1.22, -0.35, -0.19)
H3N2 A/Shandong/9/1993	(0.12)		H3N2 A/Shandong/9/1993	(-1.12, 0.43)		H3N2 A/Shandong/9/1993	(1.11, -0.38, -0.17)
H3N2 A/Johannesburg/33/1994	(0.02)		H3N2 A/Johannesburg/33/1994	(-1.19, 0.3)		H3N2 A/Johannesburg/33/1994	(1.24, -0.31, -0.21)
H3N2 A/Brisbane/8/1996	(-0.45)		H3N2 A/Brisbane/8/1996	(-0.96, -0.36)		H3N2 A/Brisbane/8/1996	(0.33, -0.81, -0.71)
H3N2 A/Sydney/5/1997	(0.14)		H3N2 A/Sydney/5/1997	(-1.17, 0.77)		H3N2 A/Sydney/5/1997	(0.77, -0.87, 0.48)
H3N2 A/Moscow/10/1999	(0.23)		H3N2 A/Moscow/10/1999	(-1.52, 0.93)		H3N2 A/Moscow/10/1999	(1.49, -0.71, 0.5)
H3N2 A/Fujian/411/2002	(-3.97)		H3N2 A/Fujian/411/2002	(-1.36, 1.46)		H3N2 A/Fujian/411/2002	(0.58, -1.48, 1.18)
H3N2 A/California/07/2004	(0.52)		H3N2 A/California/07/2004	(-1.17, 1.37)		H3N2 A/California/07/2004	(0.55, -1.27, 1.12)
H3N2 A/Wisconsin/67/2005	(0.28)		H3N2 A/Wisconsin/67/2005	(-1.15, 1.18)		H3N2 A/Wisconsin/67/2005	(0.18, -1.44, 0.79)
H3N2 A/Brisbane/10/2007	(0.33)		H3N2 A/Brisbane/10/2007	(-1.23, 1.06)		H3N2 A/Brisbane/10/2007	(1.47, -0.29, 0.59)
H3N2 A/Perth/16/2009	(0.06)		H3N2 A/Perth/16/2009	(-1.19, 0.47)		H3N2 A/Perth/16/2009	(0.91, -0.72, 0.14)
H3N2 A/Indiana/10/2011	(0.38)		H3N2 A/Indiana/10/2011	(-0.86, 1.29)		H3N2 A/Indiana/10/2011	(0., -1.2, 0.97)
H3N2 A/Victoria/361/2011	(0.07)		H3N2 A/Victoria/361/2011	(-1.16, 0.53)		H3N2 A/Victoria/361/2011	(0.77, -0.86, 0.21)
H3N2 A/Texas/50/2012	(0.64)		H3N2 A/Texas/50/2012	(-1.25, 1.45)		H3N2 A/Texas/50/2012	(1.01, -0.93, 1.16)
H3N2 A/Switzerland/9715293/2013	(0.35)		H3N2 A/Switzerland/9715293/2013	(-1.09, 0.99)		H3N2 A/Switzerland/9715293/2013	(0.04, -1.43, 0.61)
H3N2 A/Hong Kong/4801/2014	(0.05)		H3N2 A/Hong Kong/4801/2014	(-0.93, 0.38)		H3N2 A/Hong Kong/4801/2014	(0.19, -1.03, 0.06)
H3N2 A/Singapore/INFIMH‐160019/2016	(0.33)		H3N2 A/Singapore/INFIMH‐160019/2016	(-0.94, 0.94)		H3N2 A/Singapore/INFIMH‐160019/2016	(0.69, -0.69, 0.68)
H3N2 A/Perth/1008/2019	(0.9)		H3N2 A/Perth/1008/2019	(-1.23, 1.67)		H3N2 A/Perth/1008/2019	(0.36, -1.59, 1.47)
Stem Ab 1 (CR8020)	(-1.92)		Stem Ab 1 (CR8020)	(-2.22, -0.43)		Stem Ab 1 (CR8020)	(1.12, -1.59, -0.79)
Stem Ab 2 (315-27-1C08)	(-1.82)		Stem Ab 2 (315-27-1C08)	(-1.85, -0.54)		Stem Ab 2 (315-27-1C08)	(1.25, -1.11, -0.88)
Stem Ab 3 (315-09-1B12)	(-1.7)		Stem Ab 3 (315-09-1B12)	(-1.81, -0.32)		Stem Ab 3 (315-09-1B12)	(1.18, -1.1, -0.63)
Stem Ab 4 (315-19-1D12)	(-1.99)		Stem Ab 4 (315-19-1D12)	(-1.79, -0.98)		Stem Ab 4 (315-19-1D12)	(1.33, -1.05, -1.33)
Stem Ab 5 (02-1D09)	(-2.09)		Stem Ab 5 (02-1D09)	(-1.65, -1.16)		Stem Ab 5 (02-1D09)	(0.82, -1.45, -1.43)
Stem Ab 6 (04-1D10)	(-2.19)		Stem Ab 6 (04-1D10)	(-1.69, -1.35)		Stem Ab 6 (04-1D10)	(0.62, -1.77, -1.5)
Stem Ab 7 (315-02-1F07)	(-1.91)		Stem Ab 7 (315-02-1F07)	(-1.65, -0.86)		Stem Ab 7 (315-02-1F07)	(0.5, -1.49, -0.99)
Stem Ab 8 (15-5E04)	(-1.89)		Stem Ab 8 (15-5E04)	(-1.4, -0.89)		Stem Ab 8 (15-5E04)	(0.19, -1.4, -1.09)
Stem Ab 9 (CT149)	(-1.71)		Stem Ab 9 (CT149)	(-1.24, -0.92)		Stem Ab 9 (CT149)	(1.22, -0.11, -1.15)
Stem Ab 10 (315-53-1A09)	(-1.65)		Stem Ab 10 (315-53-1A09)	(-1.16, -0.85)		Stem Ab 10 (315-53-1A09)	(0.78, -0.53, -1.2)
Stem Ab 11 (13-1B02)	(-1.63)		Stem Ab 11 (13-1B02)	(-0.93, -0.85)		Stem Ab 11 (13-1B02)	(-0.15, -1.16, -0.9)
Stem Ab 12 (21-1A10)	(-1.31)		Stem Ab 12 (21-1A10)	(-0.41, -0.68)		Stem Ab 12 (21-1A10)	(0.28, -0.08, -0.63)
Stem Ab 13 (22-1B08)	(-2.26)		Stem Ab 13 (22-1B08)	(-1.15, -1.64)		Stem Ab 13 (22-1B08)	(-0.41, -2.13, -1.1)
Stem Ab 14 (54-4H03)	(-1.89)		Stem Ab 14 (54-4H03)	(-0.55, -1.36)		Stem Ab 14 (54-4H03)	(-0.54, -1.18, -1.26)
Stem Ab 15 (315-23-1C09)	(2.6)		Stem Ab 15 (315-23-1C09)	(0.08, -1.26)		Stem Ab 15 (315-23-1C09)	(0.32, 0.77, -1.35)
Stem Ab 16 (315-55-1E08)	(-1.97)		Stem Ab 16 (315-55-1E08)	(0.97, -1.36)		Stem Ab 16 (315-55-1E08)	(-0.67, 1.07, -1.57)
Stem Ab 17 (FI6v3)	(-0.78)		Stem Ab 17 (FI6v3)	(0.42, 0.21)		Stem Ab 17 (FI6v3)	(-0.38, 0.35, 0.05)
Stem Ab 18 (MEDI8852)	(1.8)		Stem Ab 18 (MEDI8852)	(0.28, -0.19)		Stem Ab 18 (MEDI8852)	(-0.25, 0.26, 0.)
Stem Ab 19 (315-53-1B06)	(-1.11)		Stem Ab 19 (315-53-1B06)	(0.3, -0.37)		Stem Ab 19 (315-53-1B06)	(-0.28, 0.29, -0.38)
Stem Ab 20 (315-53-1F12)	(-1.19)		Stem Ab 20 (315-53-1F12)	(0.37, -0.44)		Stem Ab 20 (315-53-1F12)	(-0.44, 0.19, -0.46)
Stem Ab 21 (315-55-1E11)	(-1.21)		Stem Ab 21 (315-55-1E11)	(0.68, -0.44)		Stem Ab 21 (315-55-1E11)	(-0.52, 0.58, -0.49)
Stem Ab 22 (CR9114)	(2)		Stem Ab 22 (CR9114)	(1.02, -0.25)		Stem Ab 22 (CR9114)	(-1., 0.49, -0.21)
Stem Ab 23 (58-6F03)	(2.28)		Stem Ab 23 (58-6F03)	(1.13, -0.57)		Stem Ab 23 (58-6F03)	(-0.9, 0.88, -0.65)
Stem Ab 24 (55-1D06)	(-1.36)		Stem Ab 24 (55-1D06)	(1.37, -0.64)		Stem Ab 24 (55-1D06)	(-1.7, 0.2, 0.05)
Stem Ab 25 (315-02-1H01)	(2.52)		Stem Ab 25 (315-02-1H01)	(2.02, 0.16)		Stem Ab 25 (315-02-1H01)	(-1.52, 1.33, 0.12)
Stem Ab 26 (02-1B02)	(-1.56)		Stem Ab 26 (02-1B02)	(2.1, -0.23)		Stem Ab 26 (02-1B02)	(-1.76, 1.27, -0.34)
Stem Ab 27 (CR6261)	(-1.81)		Stem Ab 27 (CR6261)	(2.14, -0.12)		Stem Ab 27 (CR6261)	(-1.75, 1.37, -0.09)
1D Position Error			2D Position Error			3D Position Error
Predicted IC50 (Molar)	Measured IC50 (Molar)		Predicted IC50 (Molar)	Measured IC50 (Molar)		Predicted IC50 (Molar)	Measured IC50 (Molar)
4.1e-08	>0.000000165		1.54e-07	>0.000000165		1.57e-07	>0.000000165
4.55e-08	>0.000000165		1.81e-07	>0.000000165		1.68e-07	>0.000000165
5.56e-08	>0.000000165		2.41e-07	>0.000000165		2.18e-07	>0.000000165
3.6e-08	>0.000000165		1.13e-07	>0.000000165		9.82e-08	>0.000000165
4.65e-08	>0.000000165		1.7e-07	>0.000000165		1.41e-07	>0.000000165
4.66e-08	>0.000000165		1.65e-07	>0.000000165		1.76e-07	>0.000000165
4.76e-08	>0.000000165		1.63e-07	>0.000000165		1.39e-07	>0.000000165
6.55e-08	>0.000000165		4.05e-07	>0.000000165		4.32e-07	>0.000000165
4.2e-08	>0.000000165		1.27e-07	>0.000000165		1.85e-07	>0.000000165
3.03e-08	>0.000000165		7.44e-08	>0.000000165		9.33e-08	>0.000000165
3.34e-08	>0.000000165		1.12e-07	>0.000000165		1.25e-07	>0.000000165
4.81e-08	>0.000000165		2.77e-07	>0.000000165		1.55e-07	>0.000000165
4.95e-08	>0.000000165		2.15e-07	>0.000000165		1.83e-07	>0.000000165
6.32e-08	>0.000000165		4.86e-07	>0.000000165		4.39e-07	>0.000000165
4.69e-08	>0.000000165		1.6e-07	>0.000000165		1.3e-07	>0.000000165
4.9e-08	>0.000000165		1.55e-07	>0.000000165		1.12e-07	>0.000000165
5.56e-08	>0.000000165		3.64e-07	>0.000000165		2.85e-07	>0.000000165
2.94e-08	1.11e-08		8.24e-08	1.11e-08		4.74e-08	1.11e-08
2.62e-08	>0.000000165		5.85e-08	>0.000000165		5.03e-08	>0.000000165
5.42e-08	>0.000000165		2.02e-07	>0.000000165		1.74e-07	>0.000000165
5.09e-08	>0.000000165		2.76e-07	>0.000000165		1.97e-07	>0.000000165
3.54e-08	1.73e-08		1.38e-07	1.73e-08		5.03e-08	1.73e-08
3.83e-08	1.44e-08		1.33e-07	1.44e-08		7.58e-08	1.44e-08
1.88e-08	6.31e-09		7.01e-09	6.31e-09		1.05e-08	6.31e-09
8.57e-09	5.62e-09		1.55e-09	5.62e-09		3.96e-09	5.62e-09
7.57e-09	3.35e-09		1.27e-09	3.35e-09		1.66e-09	3.35e-09
9.88e-09	2.17e-09		1.95e-09	2.17e-09		3.52e-09	2.17e-09
8.46e-09	2.93e-09		1.55e-09	2.93e-09		3.79e-09	2.93e-09
7.19e-09	3.52e-09		1.72e-09	3.52e-09		3.75e-09	3.52e-09
4.23e-09	1.1e-09		7.62e-10	1.1e-09		7.64e-10	1.1e-09
7.99e-09	3.08e-09		1.53e-09	3.08e-09		3.49e-09	3.08e-09
7.36e-09	1.77e-09		1.9e-09	1.77e-09		3.06e-09	1.77e-09
9.21e-09	2.98e-09		1.7e-09	2.98e-09		3.7e-09	2.98e-09
1.06e-08	4.64e-09		2.49e-09	4.64e-09		3.25e-09	4.64e-09
2.89e-09	4.98e-10		7.1e-10	4.98e-10		5.72e-10	4.98e-10
1.12e-08	3.49e-09		5e-09	3.49e-09		4.08e-09	3.49e-09
1.37e-08	3.99e-09		6.12e-09	3.99e-09		8.83e-09	3.99e-09
1.14e-08	4.93e-09		2.16e-08	4.93e-09		1.48e-08	4.93e-09
1.55e-08	6.05e-09		1.24e-08	6.05e-09		6.35e-09	6.05e-09
1.74e-08	8.37e-09		9.27e-09	8.37e-09		1.6e-08	8.37e-09
9.23e-09	2.3e-09		2.51e-09	2.3e-09		2.68e-09	2.3e-09
9.6e-09	4.68e-09		2.93e-09	4.68e-09		2.4e-09	4.68e-09
3.57e-08	1.02e-08		2.17e-08	1.02e-08		1.9e-08	1.02e-08
1.8e-08	1.03e-08		8.46e-09	1.03e-08		4.62e-09	1.03e-08
9.14e-09	4.23e-09		2.69e-09	4.23e-09		1.52e-09	4.23e-09
1.72e-08	9.5e-09		8.56e-09	9.5e-09		7.18e-09	9.5e-09
8.58e-09	5.39e-09		1.75e-09	5.39e-09		3.98e-09	5.39e-09
2.68e-08	4.92e-09		1.9e-08	4.92e-09		1.3e-08	4.92e-09
1.95e-08	3.2e-08		1.96e-08	3.2e-08		1.1e-08	3.2e-08
6.5e-09	6.18e-10		4.79e-10	6.18e-10		5.01e-10	6.18e-10
5.86e-09	5.88e-10		6.48e-10	5.88e-10		5.49e-10	5.88e-10
4.79e-09	4.98e-10		6.71e-10	4.98e-10		5.71e-10	4.98e-10
7.4e-09	5.11e-10		6.7e-10	5.11e-10		5.3e-10	5.11e-10
5.73e-09	3.81e-10		6.46e-10	3.81e-10		5.58e-10	3.81e-10
5.72e-09	6.34e-10		7.67e-10	6.34e-10		6.62e-10	6.34e-10
5.6e-09	5.93e-10		9.11e-10	5.93e-10		8.21e-10	5.93e-10
4.07e-09	9.53e-10		1.45e-09	9.53e-10		1.32e-09	9.53e-10
6.35e-09	1.78e-09		2.2e-09	1.78e-09		2.53e-09	1.78e-09
8.79e-09	6.44e-10		1.13e-09	6.44e-10		1.34e-09	6.44e-10
7.98e-09	1.07e-09		7.75e-10	1.07e-09		1.01e-09	1.07e-09
5.54e-09	1.34e-09		1.23e-09	1.34e-09		1.33e-09	1.34e-09
5.39e-09	9.22e-10		1.35e-09	9.22e-10		1.28e-09	9.22e-10
4.22e-09	2.44e-09		1.35e-09	2.44e-09		1.34e-09	2.44e-09
5.68e-09	4.94e-10		7.87e-10	4.94e-10		6.78e-10	4.94e-10
5.44e-09	2.92e-10		5.02e-10	2.92e-10		4.71e-10	2.92e-10
4.8e-09	7.77e-10		6.27e-10	7.77e-10		6.52e-10	7.77e-10
9.06e-09	1.54e-09		1.09e-09	1.54e-09		2.28e-09	1.54e-09
1.02e-08	8.58e-11		1.11e-09	8.58e-11		9.9e-10	8.58e-11
4.92e-09	4.95e-10		8.75e-10	4.95e-10		7.72e-10	4.95e-10
5.24e-09	7.36e-10		8.82e-10	7.36e-10		8.36e-10	7.36e-10
7.52e-09	2.72e-09		1.43e-09	2.72e-09		3.02e-09	2.72e-09
6.95e-09	2.63e-09		1.77e-09	2.63e-09		4.37e-09	2.63e-09
1.41e-08	>0.000000165		1.42e-07	>0.000000165		1.58e-07	>0.000000165
3.11e-08	>0.000000165		1.09e-07	>0.000000165		1.09e-07	>0.000000165
3.52e-08	>0.000000165		1.05e-07	>0.000000165		9.84e-08	>0.000000165
2.7e-08	>0.000000165		1.07e-07	>0.000000165		1.14e-07	>0.000000165
3.15e-08	>0.000000165		1.53e-07	>0.000000165		1.53e-07	>0.000000165
3.71e-08	>0.000000165		1.05e-07	>0.000000165		1.02e-07	>0.000000165
6.3e-08	>0.000000165		9.48e-08	>0.000000165		8.06e-08	>0.000000165
3.34e-08	>0.000000165		1.15e-07	>0.000000165		1.13e-07	>0.000000165
3.62e-08	>0.000000165		1.34e-07	>0.000000165		1.27e-07	>0.000000165
2.9e-08	>0.000000165		1.68e-07	>0.000000165		1.69e-07	>0.000000165
2.51e-08	>0.000000165		1.41e-07	>0.000000165		1.4e-07	>0.000000165
9.21e-08	>0.000000165		1.07e-07	>0.000000165		8.75e-08	>0.000000165
2.38e-08	>0.000000165		1.76e-07	>0.000000165		1.56e-07	>0.000000165
1.94e-08	>0.000000165		4.22e-07	>0.000000165		4.49e-07	>0.000000165
0.000305	>0.000000165		4.21e-07	>0.000000165		4.59e-07	>0.000000165
1.72e-08	>0.000000165		2.16e-07	>0.000000165		2.06e-07	>0.000000165
1.53e-08	>0.000000165		2.34e-07	>0.000000165		2.66e-07	>0.000000165
2.89e-08	>0.000000165		1.68e-07	>0.000000165		1.49e-07	>0.000000165
2.78e-08	>0.000000165		1.61e-07	>0.000000165		1.48e-07	>0.000000165
7.47e-09	>0.000000165		3.28e-07	>0.000000165		3.52e-07	>0.000000165
1.48e-08	>0.000000165		1.64e-07	>0.000000165		1.6e-07	>0.000000165
2.92e-08	>0.000000165		9.1e-08	>0.000000165		8.16e-08	>0.000000165
1.55e-08	>0.000000165		1.16e-07	>0.000000165		1.1e-07	>0.000000165
3.11e-08	>0.000000165		1.65e-07	>0.000000165		1.67e-07	>0.000000165
9.93e-09	>0.000000165		2.59e-07	>0.000000165		2.9e-07	>0.000000165
1.36e-08	>0.000000165		1.24e-07	>0.000000165		1.18e-07	>0.000000165
2.54e-08	>0.000000165		1.57e-07	>0.000000165		1.62e-07	>0.000000165
2.81e-08	>0.000000165		1.65e-07	>0.000000165		1.46e-07	>0.000000165
3.44e-08	>0.000000165		2.1e-07	>0.000000165		1.98e-07	>0.000000165
2.23e-08	>0.000000165		1.14e-07	>0.000000165		9.94e-08	>0.000000165
2.88e-08	>0.000000165		1.56e-07	>0.000000165		1.4e-07	>0.000000165
2.88e-08	>0.000000165		1.46e-07	>0.000000165		1.4e-07	>0.000000165
2.94e-08	>0.000000165		1.4e-07	>0.000000165		1.26e-07	>0.000000165
4.05e-08	>0.000000165		3.04e-07	>0.000000165		3.19e-07	>0.000000165
2.6e-08	4.58e-08		9.42e-08	4.58e-08		1.03e-07	4.58e-08
1.88e-08	>0.000000165		7.09e-08	>0.000000165		6.94e-08	>0.000000165
2.06e-08	>0.000000165		1.07e-07	>0.000000165		1.02e-07	>0.000000165
2.97e-08	>0.000000165		2.16e-07	>0.000000165		1.85e-07	>0.000000165
3.06e-08	>0.000000165		1.67e-07	>0.000000165		1.56e-07	>0.000000165
3.9e-08	>0.000000165		3.68e-07	>0.000000165		3.9e-07	>0.000000165
2.9e-08	>0.000000165		1.42e-07	>0.000000165		1.28e-07	>0.000000165
3.03e-08	>0.000000165		1.56e-07	>0.000000165		1.3e-07	>0.000000165
3.44e-08	>0.000000165		3.12e-07	>0.000000165		2.89e-07	>0.000000165
1.82e-08	>0.000000165		7.69e-08	>0.000000165		1.01e-07	>0.000000165
1.62e-08	2.66e-08		6.86e-08	2.66e-08		5.39e-08	2.66e-08
3.35e-08	>0.000000165		1.71e-07	>0.000000165		1.57e-07	>0.000000165
3.14e-08	>0.000000165		2.28e-07	>0.000000165		2.01e-07	>0.000000165
2.19e-08	>0.000000165		1.1e-07	>0.000000165		1.22e-07	>0.000000165
2.37e-08	>0.000000165		1.02e-07	>0.000000165		2.05e-07	>0.000000165
1.17e-08	1.18e-09		2.66e-09	1.18e-09		2.02e-09	1.18e-09
5.3e-09	1.03e-09		8.32e-10	1.03e-09		9.76e-10	1.03e-09
4.68e-09	6.13e-10		7.63e-10	6.13e-10		6.66e-10	6.13e-10
6.11e-09	3.6e-10		9.71e-10	3.6e-10		1.02e-09	3.6e-10
5.23e-09	7.74e-10		7e-10	7.74e-10		7.89e-10	7.74e-10
4.44e-09	8.84e-10		9.03e-10	8.84e-10		9.43e-10	8.84e-10
2.62e-09	3.37e-10		8.04e-10	3.37e-10		8.59e-10	3.37e-10
4.94e-09	9.45e-10		8e-10	9.45e-10		8.51e-10	9.45e-10
4.55e-09	7.43e-10		8.62e-10	7.43e-10		7.19e-10	7.43e-10
5.69e-09	7.74e-10		7.2e-10	7.74e-10		7.37e-10	7.74e-10
6.55e-09	1.15e-09		1.05e-09	1.15e-09		7.19e-10	1.15e-09
1.79e-09	4.62e-10		6.97e-10	4.62e-10		8.08e-10	4.62e-10
6.93e-09	1.24e-09		1.84e-09	1.24e-09		1.58e-09	1.24e-09
8.48e-09	2.16e-09		1.89e-09	2.16e-09		1.69e-09	2.16e-09
1.85e-08	4.74e-09		6.81e-09	4.74e-09		8.78e-09	4.74e-09
9.6e-09	2.55e-09		4.27e-09	2.55e-09		5.82e-09	2.55e-09
1.08e-08	3.19e-09		3.17e-09	3.19e-09		3.06e-09	3.19e-09
5.71e-09	6.5e-10		9.95e-10	6.5e-10		7.91e-10	6.5e-10
5.94e-09	1.24e-09		1.16e-09	1.24e-09		9.16e-10	1.24e-09
2.21e-08	6.52e-09		7.08e-09	6.52e-09		6.4e-09	6.52e-09
1.11e-08	6.69e-09		3.1e-09	6.69e-09		5.21e-09	6.69e-09
5.65e-09	1.6e-09		1.32e-09	1.6e-09		1.6e-09	1.6e-09
1.06e-08	4.8e-09		3.38e-09	4.8e-09		2.82e-09	4.8e-09
3.95e-08	1.5e-08		1.18e-08	1.5e-08		2.03e-08	1.5e-08
5.31e-09	7.61e-10		7.4e-10	7.61e-10		7.91e-10	7.61e-10
1.66e-08	4.3e-09		6.39e-09	4.3e-09		7.25e-09	4.3e-09
1.21e-08	1.97e-08		7.44e-09	1.97e-08		9.73e-09	1.97e-08
4.94e-08	>0.000000165		2.3e-07	>0.000000165		2.58e-07	>0.000000165
5.48e-08	>0.000000165		2.75e-07	>0.000000165		3.28e-07	>0.000000165
6.7e-08	>0.000000165		3.66e-07	>0.000000165		4.8e-07	>0.000000165
4.34e-08	>0.000000165		1.69e-07	>0.000000165		2.01e-07	>0.000000165
5.61e-08	>0.000000165		2.58e-07	>0.000000165		3.28e-07	>0.000000165
5.62e-08	>0.000000165		2.5e-07	>0.000000165		3e-07	>0.000000165
5.74e-08	>0.000000165		2.48e-07	>0.000000165		3.19e-07	>0.000000165
7.89e-08	>0.000000165		6.22e-07	>0.000000165		8.63e-07	>0.000000165
5.06e-08	>0.000000165		1.96e-07	>0.000000165		1.96e-07	>0.000000165
3.66e-08	>0.000000165		1.12e-07	>0.000000165		1.23e-07	>0.000000165
4.02e-08	>0.000000165		1.69e-07	>0.000000165		1.67e-07	>0.000000165
5.8e-08	>0.000000165		4.24e-07	>0.000000165		5.08e-07	>0.000000165
5.97e-08	>0.000000165		3.29e-07	>0.000000165		4.37e-07	>0.000000165
7.61e-08	>0.000000165		7.46e-07	>0.000000165		1.11e-06	>0.000000165
5.65e-08	>0.000000165		2.43e-07	>0.000000165		3.13e-07	>0.000000165
5.9e-08	>0.000000165		2.33e-07	>0.000000165		2.81e-07	>0.000000165
6.7e-08	>0.000000165		5.54e-07	>0.000000165		7.39e-07	>0.000000165
3.55e-08	>0.000000165		1.25e-07	>0.000000165		1.42e-07	>0.000000165
3.16e-08	>0.000000165		8.63e-08	>0.000000165		9.62e-08	>0.000000165
6.54e-08	>0.000000165		3.08e-07	>0.000000165		3.99e-07	>0.000000165
6.13e-08	>0.000000165		4.22e-07	>0.000000165		5.3e-07	>0.000000165
4.27e-08	>0.000000165		2.11e-07	>0.000000165		1.89e-07	>0.000000165
4.62e-08	>0.000000165		2.05e-07	>0.000000165		2.72e-07	>0.000000165
2.27e-08	5.3e-09		1.03e-08	5.3e-09		5.84e-09	5.3e-09
1.03e-08	2.27e-09		2.36e-09	2.27e-09		2.24e-09	2.27e-09
9.13e-09	1.52e-09		1.95e-09	1.52e-09		1.19e-09	1.52e-09
1.19e-08	1.02e-09		2.95e-09	1.02e-09		1.57e-09	1.02e-09
1.02e-08	3.01e-09		2.31e-09	3.01e-09		2.08e-09	3.01e-09
8.66e-09	2.77e-09		2.62e-09	2.77e-09		2.47e-09	2.77e-09
5.1e-09	6.83e-10		1.17e-09	6.83e-10		1.32e-09	6.83e-10
9.63e-09	1.82e-09		2.33e-09	1.82e-09		2.15e-09	1.82e-09
8.87e-09	1.45e-09		2.84e-09	1.45e-09		1.99e-09	1.45e-09
1.11e-08	1.95e-09		2.52e-09	1.95e-09		2.19e-09	1.95e-09
1.28e-08	2.7e-09		3.7e-09	2.7e-09		2.28e-09	2.7e-09
3.49e-09	6.95e-10		1.09e-09	6.95e-10		1.58e-09	6.95e-10
1.35e-08	5.21e-09		7.28e-09	5.21e-09		7.92e-09	5.21e-09
1.65e-08	4.06e-09		8.46e-09	4.06e-09		7.34e-09	4.06e-09
9.49e-09	4.75e-08		3.01e-08	4.75e-08		4.55e-08	4.75e-08
1.87e-08	4.73e-08		1.78e-08	4.73e-08		2.76e-08	4.73e-08
2.1e-08	1.38e-08		1.33e-08	1.38e-08		1.17e-08	1.38e-08
1.11e-08	5.39e-09		3.7e-09	5.39e-09		3.67e-09	5.39e-09
1.16e-08	3.99e-09		4.32e-09	3.99e-09		4.47e-09	3.99e-09
4.3e-08	2.64e-08		3.07e-08	2.64e-08		3.3e-08	2.64e-08
2.16e-08	2.08e-08		1.23e-08	2.08e-08		2.3e-08	2.08e-08
1.1e-08	5.62e-09		4.08e-09	5.62e-09		6.19e-09	5.62e-09
2.07e-08	1.07e-08		1.27e-08	1.07e-08		1.36e-08	1.07e-08
1.03e-08	3.49e-09		2.59e-09	3.49e-09		2.22e-09	3.49e-09
3.23e-08	2.66e-08		2.72e-08	2.66e-08		3.78e-08	2.66e-08
2.35e-08	>0.000000165		2.89e-08	>0.000000165		4.58e-08	>0.000000165
7.8e-09	2.61e-09		8.98e-09	2.61e-09		5.35e-09	2.61e-09
7.03e-09	1.03e-08		1.46e-08	1.03e-08		1.4e-08	1.03e-08
5.75e-09	8.59e-09		2.08e-08	8.59e-09		2.48e-08	8.59e-09
8.88e-09	3.77e-09		7.36e-09	3.77e-09		8.07e-09	3.77e-09
6.88e-09	9.97e-09		1.34e-08	9.97e-09		1.79e-08	9.97e-09
6.87e-09	1.08e-08		1.44e-08	1.08e-08		1.1e-08	1.08e-08
6.72e-09	1.56e-08		1.58e-08	1.56e-08		2.07e-08	1.56e-08
4.89e-09	6.94e-08		5.07e-08	6.94e-08		5.05e-08	6.94e-08
7.62e-09	1.91e-08		2.07e-08	1.91e-08		5.51e-09	1.91e-08
1.05e-08	3.3e-09		6.29e-09	3.3e-09		3.22e-09	3.3e-09
9.58e-09	3.61e-09		8.5e-09	3.61e-09		3.4e-09	3.61e-09
6.65e-09	>0.000000165		3.29e-08	>0.000000165		5.27e-08	>0.000000165
6.46e-09	1.51e-07		2.68e-08	1.51e-07		3.55e-08	1.51e-07
5.07e-09	>0.000000165		5.76e-08	>0.000000165		8.16e-08	>0.000000165
6.82e-09	2.11e-08		1.41e-08	2.11e-08		1.96e-08	2.11e-08
6.54e-09	4.28e-08		9.6e-09	4.28e-08		1.46e-08	4.28e-08
5.76e-09	>0.000000165		3.09e-08	>0.000000165		4.56e-08	>0.000000165
1.09e-08	5.48e-09		7.21e-09	5.48e-09		8.53e-09	5.48e-09
1.22e-08	3.04e-10		2.84e-09	3.04e-10		3.65e-09	3.04e-10
5.9e-09	2.14e-08		1.98e-08	2.14e-08		2.5e-08	2.14e-08
6.29e-09	5.36e-08		2.77e-08	5.36e-08		3.91e-08	5.36e-08
9.03e-09	1.24e-08		1.73e-08	1.24e-08		1.72e-08	1.24e-08
8.35e-09	1.6e-08		1.9e-08	1.6e-08		2.13e-08	1.6e-08
1.7e-08	7.84e-09		2.63e-08	7.84e-09		9.73e-09	7.84e-09
3.73e-08	1.95e-09		6.01e-09	1.95e-09		3.73e-09	1.95e-09
4.22e-08	1.71e-09		4.75e-09	1.71e-09		2.57e-09	1.71e-09
3.24e-08	1.21e-09		7.28e-09	1.21e-09		2.23e-09	1.21e-09
3.78e-08	5.34e-09		8.54e-09	5.34e-09		5.6e-09	5.34e-09
4.45e-08	4.96e-09		6.38e-09	4.96e-09		4.33e-09	4.96e-09
7.56e-08	2.68e-09		2.03e-09	2.68e-09		3.08e-09	2.68e-09
4.01e-08	3.73e-09		6.34e-09	3.73e-09		4.3e-09	3.73e-09
4.35e-08	3.7e-09		8.9e-09	3.7e-09		5.09e-09	3.7e-09
3.48e-08	4.68e-09		1.01e-08	4.68e-09		7.03e-09	4.68e-09
3.02e-08	4.79e-09		1.17e-08	4.79e-09		6.74e-09	4.79e-09
1.11e-07	>0.000000165		2.37e-09	>0.000000165		5.06e-09	>0.000000165
2.85e-08	>0.000000165		2.38e-08	>0.000000165		3.15e-08	>0.000000165
2.33e-08	>0.000000165		5.06e-08	>0.000000165		4.37e-08	>0.000000165
0.000366	>0.000000165		1.18e-07	>0.000000165		2.51e-07	>0.000000165
2.06e-08	>0.000000165		5.32e-08	>0.000000165		1.2e-07	>0.000000165
1.83e-08	3.15e-08		4.57e-08	3.15e-08		3.07e-08	3.15e-08
3.47e-08	1.05e-08		1.37e-08	1.05e-08		1.54e-08	1.05e-08
3.33e-08	1.32e-08		1.49e-08	1.32e-08		2.03e-08	1.32e-08
8.96e-09	3.34e-08		1.02e-07	3.34e-08		1.3e-07	3.34e-08
1.78e-08	3.69e-08		3.36e-08	3.69e-08		9.17e-08	3.69e-08
3.5e-08	8.03e-09		8.29e-09	8.03e-09		1.94e-08	8.03e-09
1.86e-08	1.75e-08		2.64e-08	1.75e-08		3.33e-08	1.75e-08
3.73e-08	6.1e-09		1.01e-08	6.1e-09		6.58e-09	6.1e-09
1.19e-08	>0.000000165		8.09e-08	>0.000000165		1.61e-07	>0.000000165
1.64e-08	>0.000000165		5.2e-08	>0.000000165		1.16e-07	>0.000000165
3.32e-08	>0.000000165		1.93e-07	>0.000000165		1.99e-07	>0.000000165
3.68e-08	>0.000000165		2.11e-07	>0.000000165		2.03e-07	>0.000000165
4.5e-08	>0.000000165		2.73e-07	>0.000000165		2.83e-07	>0.000000165
2.92e-08	>0.000000165		1.4e-07	>0.000000165		1.32e-07	>0.000000165
3.77e-08	>0.000000165		1.99e-07	>0.000000165		1.97e-07	>0.000000165
3.77e-08	>0.000000165		1.88e-07	>0.000000165		1.91e-07	>0.000000165
3.86e-08	>0.000000165		1.82e-07	>0.000000165		1.83e-07	>0.000000165
5.3e-08	>0.000000165		4.15e-07	>0.000000165		4.74e-07	>0.000000165
3.4e-08	>0.000000165		1.29e-07	>0.000000165		1.35e-07	>0.000000165
2.46e-08	>0.000000165		8.88e-08	>0.000000165		8.83e-08	>0.000000165
2.7e-08	>0.000000165		1.35e-07	>0.000000165		1.26e-07	>0.000000165
3.89e-08	>0.000000165		2.9e-07	>0.000000165		2.75e-07	>0.000000165
4.01e-08	>0.000000165		2.25e-07	>0.000000165		2.34e-07	>0.000000165
5.11e-08	>0.000000165		5.01e-07	>0.000000165		5.9e-07	>0.000000165
3.8e-08	>0.000000165		1.83e-07	>0.000000165		1.83e-07	>0.000000165
3.96e-08	>0.000000165		1.92e-07	>0.000000165		1.78e-07	>0.000000165
4.5e-08	>0.000000165		4.08e-07	>0.000000165		4.21e-07	>0.000000165
2.38e-08	>0.000000165		9.71e-08	>0.000000165		1.17e-07	>0.000000165
2.12e-08	>0.000000165		7.97e-08	>0.000000165		6.85e-08	>0.000000165
4.39e-08	>0.000000165		2.24e-07	>0.000000165		2.28e-07	>0.000000165
4.12e-08	>0.000000165		3.01e-07	>0.000000165		2.96e-07	>0.000000165
2.87e-08	>0.000000165		1.47e-07	>0.000000165		1.46e-07	>0.000000165
3.1e-08	>0.000000165		1.38e-07	>0.000000165		2.33e-07	>0.000000165
1.53e-08	2.36e-09		4.32e-09	2.36e-09		2.91e-09	2.36e-09
6.94e-09	8.41e-10		1.21e-09	8.41e-10		1.27e-09	8.41e-10
6.13e-09	5.37e-10		1.06e-09	5.37e-10		7.73e-10	5.37e-10
8e-09	4.36e-10		1.45e-09	4.36e-10		1.13e-09	4.36e-10
6.85e-09	8.88e-10		1.07e-09	8.88e-10		1.08e-09	8.88e-10
5.82e-09	1.27e-09		1.32e-09	1.27e-09		1.3e-09	1.27e-09
3.43e-09	5.41e-10		9.09e-10	5.41e-10		9.43e-10	5.41e-10
6.47e-09	9.61e-10		1.17e-09	9.61e-10		1.15e-09	9.61e-10
5.96e-09	1.57e-09		1.32e-09	1.57e-09		1.01e-09	1.57e-09
7.45e-09	8.41e-10		1.12e-09	8.41e-10		1.06e-09	8.41e-10
8.58e-09	1.31e-09		1.64e-09	1.31e-09		1.07e-09	1.31e-09
2.34e-09	6.18e-10		8.05e-10	6.18e-10		9.69e-10	6.18e-10
9.08e-09	3.27e-09		3e-09	3.27e-09		2.85e-09	3.27e-09
1.11e-08	7.03e-09		3.16e-09	7.03e-09		2.81e-09	7.03e-09
1.41e-08	9.96e-09		1.13e-08	9.96e-09		1.57e-08	9.96e-09
1.26e-08	4.56e-09		7.05e-09	4.56e-09		1.01e-08	4.56e-09
1.41e-08	4.49e-09		5.23e-09	4.49e-09		4.91e-09	4.49e-09
7.48e-09	1.82e-09		1.59e-09	1.82e-09		1.39e-09	1.82e-09
7.78e-09	2.42e-09		1.85e-09	2.42e-09		1.64e-09	2.42e-09
2.89e-08	9.1e-09		1.18e-08	9.1e-09		1.15e-08	9.1e-09
1.45e-08	9.65e-09		5.06e-09	9.65e-09		8.82e-09	9.65e-09
7.4e-09	2.86e-09		1.99e-09	2.86e-09		2.58e-09	2.86e-09
1.39e-08	5.7e-09		5.43e-09	5.7e-09		5.03e-09	5.7e-09
5.18e-08	3.45e-08		1.96e-08	3.45e-08		3.61e-08	3.45e-08
6.95e-09	1.1e-09		1.15e-09	1.1e-09		1.11e-09	1.1e-09
2.17e-08	8.95e-09		1.06e-08	8.95e-09		1.31e-08	8.95e-09
1.58e-08	2.24e-08		1.21e-08	2.24e-08		1.7e-08	2.24e-08
2.27e-08	>0.000000165		5.33e-08	>0.000000165		4.57e-08	>0.000000165
2.52e-08	>0.000000165		6.57e-08	>0.000000165		6.47e-08	>0.000000165
3.08e-08	>0.000000165		8.86e-08	>0.000000165		9.78e-08	>0.000000165
1.99e-08	8.31e-09		3.95e-08	8.31e-09		3.78e-08	8.31e-09
2.58e-08	>0.000000165		6.15e-08	>0.000000165		6.58e-08	>0.000000165
2.58e-08	5.45e-08		6.03e-08	5.45e-08		5.9e-08	5.45e-08
2.64e-08	>0.000000165		6.05e-08	>0.000000165		6.68e-08	>0.000000165
3.63e-08	>0.000000165		1.6e-07	>0.000000165		1.9e-07	>0.000000165
2.32e-08	8.03e-09		5.13e-08	8.03e-09		4.1e-08	8.03e-09
1.68e-08	2.84e-09		2.67e-08	2.84e-09		2.34e-08	2.84e-09
1.85e-08	3.92e-09		4e-08	3.92e-09		3.06e-08	3.92e-09
2.66e-08	>0.000000165		1.07e-07	>0.000000165		1.14e-07	>0.000000165
2.74e-08	>0.000000165		8.36e-08	>0.000000165		9.74e-08	>0.000000165
3.5e-08	>0.000000165		1.9e-07	>0.000000165		2.47e-07	>0.000000165
2.6e-08	7.93e-08		5.86e-08	7.93e-08		6.41e-08	7.93e-08
2.71e-08	>0.000000165		5.42e-08	>0.000000165		5.44e-08	>0.000000165
3.08e-08	>0.000000165		1.34e-07	>0.000000165		1.54e-07	>0.000000165
1.63e-08	4.13e-09		2.97e-08	4.13e-09		2.7e-08	4.13e-09
1.45e-08	6.65e-08		1.96e-08	6.65e-08		1.75e-08	6.65e-08
3e-08	>0.000000165		7.56e-08	>0.000000165		8.37e-08	>0.000000165
2.82e-08	>0.000000165		1.04e-07	>0.000000165		1.13e-07	>0.000000165
1.96e-08	3.84e-08		5.31e-08	3.84e-08		3.87e-08	3.84e-08
2.12e-08	4.18e-08		5.25e-08	4.18e-08		5.6e-08	4.18e-08
1.04e-08	1.89e-09		5.49e-09	1.89e-09		3.43e-09	1.89e-09
4.74e-09	1.65e-09		1.02e-09	1.65e-09		9.85e-10	1.65e-09
4.19e-09	8.77e-10		7.88e-10	8.77e-10		3.64e-10	8.77e-10
5.47e-09	4.66e-10		1.32e-09	4.66e-10		5.87e-10	4.66e-10
4.69e-09	2.3e-09		1.19e-09	2.3e-09		1.16e-09	2.3e-09
3.98e-09	9.3e-10		1.14e-09	9.3e-10		1.09e-09	9.3e-10
2.34e-09	7.18e-10		3.36e-10	7.18e-10		3.34e-10	7.18e-10
4.42e-09	1.23e-09		1.04e-09	1.23e-09		9.87e-10	1.23e-09
4.07e-09	1.13e-09		1.41e-09	1.13e-09		9.88e-10	1.13e-09
5.1e-09	1.95e-09		1.37e-09	1.95e-09		1.33e-09	1.95e-09
5.87e-09	1.84e-09		1.92e-09	1.84e-09		1.26e-09	1.84e-09
1.6e-09	4.51e-10		3.4e-10	4.51e-10		5.25e-10	4.51e-10
6.21e-09	6.1e-09		4.17e-09	6.1e-09		5.18e-09	6.1e-09
7.59e-09	4.3e-09		6.48e-09	4.3e-09		7.13e-09	4.3e-09
2.07e-08	2.78e-08		2.08e-08	2.78e-08		3.76e-08	2.78e-08
8.59e-09	9.1e-09		1.06e-08	9.1e-09		1.85e-08	9.1e-09
9.65e-09	6.69e-09		8.21e-09	6.69e-09		8.62e-09	6.69e-09
5.11e-09	2.61e-09		2.07e-09	2.61e-09		2.32e-09	2.61e-09
5.32e-09	2.38e-09		2.38e-09	2.38e-09		2.85e-09	2.38e-09
1.98e-08	2.27e-08		1.98e-08	2.27e-08		2.59e-08	2.27e-08
9.94e-09	1.55e-08		6.87e-09	1.55e-08		1.43e-08	1.55e-08
5.06e-09	3.16e-09		1.77e-09	3.16e-09		2.98e-09	3.16e-09
9.52e-09	6.41e-09		6.36e-09	6.41e-09		7.72e-09	6.41e-09
4.75e-09	7.68e-10		1.4e-09	7.68e-10		1.32e-09	7.68e-10
1.49e-08	1.48e-08		1.66e-08	1.48e-08		2.78e-08	1.48e-08
1.08e-08	9.41e-09		1.46e-08	9.41e-09		2.54e-08	9.41e-09
6.57e-09	1.89e-09		1.6e-09	1.89e-09		1.56e-09	1.89e-09
7.28e-09	1.36e-09		2.2e-09	1.36e-09		1.81e-09	1.36e-09
8.9e-09	3.21e-09		3.07e-09	3.21e-09		2.72e-09	3.21e-09
5.77e-09	6.72e-10		1.21e-09	6.72e-10		1.02e-09	6.72e-10
7.45e-09	1.21e-09		2.03e-09	1.21e-09		1.79e-09	1.21e-09
7.46e-09	9.69e-10		2.09e-09	9.69e-10		1.76e-09	9.69e-10
7.63e-09	1.29e-09		2.21e-09	1.29e-09		1.93e-09	1.29e-09
1.05e-08	1.55e-08		6.77e-09	1.55e-08		6.06e-09	1.55e-08
6.72e-09	5.39e-09		2.57e-09	5.39e-09		2.18e-09	5.39e-09
4.86e-09	1.28e-09		8.93e-10	1.28e-09		8.97e-10	1.28e-09
5.35e-09	2.05e-09		1.29e-09	2.05e-09		1.19e-09	2.05e-09
7.7e-09	4.41e-09		4.41e-09	4.41e-09		3.75e-09	4.41e-09
7.93e-09	2.29e-09		3.53e-09	2.29e-09		3.09e-09	2.29e-09
1.01e-08	6.69e-09		7.84e-09	6.69e-09		7.58e-09	6.69e-09
7.51e-09	1.27e-09		2.04e-09	1.27e-09		1.79e-09	1.27e-09
7.84e-09	1.24e-09		1.65e-09	1.24e-09		1.48e-09	1.24e-09
8.9e-09	1.76e-09		4.66e-09	1.76e-09		4.33e-09	1.76e-09
4.71e-09	7.06e-10		1.02e-09	7.06e-10		1.78e-09	7.06e-10
2.88e-09	3.7e-09		1.02e-09	3.7e-09		2.14e-09	3.7e-09
4.19e-09	2.11e-10		5.72e-10	2.11e-10		5.04e-10	2.11e-10
8.68e-09	1.99e-09		2.78e-09	1.99e-09		2.41e-09	1.99e-09
8.14e-09	5.25e-09		3.9e-09	5.25e-09		3.31e-09	5.25e-09
5.67e-09	4.91e-09		2.24e-09	4.91e-09		2.73e-09	4.91e-09
6.14e-09	6.52e-09		2.41e-09	6.52e-09		5.01e-09	6.52e-09
3.02e-09	3.06e-09		6.89e-09	3.06e-09		5.74e-09	3.06e-09
1.37e-09	1.74e-09		2.57e-09	1.74e-09		2.79e-09	1.74e-09
1.21e-09	1.6e-09		2.26e-09	1.6e-09		2.07e-09	1.6e-09
1.58e-09	7.74e-10		2.8e-09	7.74e-10		2.73e-09	7.74e-10
1.36e-09	3.06e-09		3.76e-09	3.06e-09		3.94e-09	3.06e-09
1.15e-09	2.46e-09		2.59e-09	2.46e-09		2.63e-09	2.46e-09
6.78e-10	1.76e-09		1.59e-09	1.76e-09		1.72e-09	1.76e-09
1.28e-09	2.48e-09		2.74e-09	2.48e-09		2.85e-09	2.48e-09
1.18e-09	3.8e-09		3.55e-09	3.8e-09		3.14e-09	3.8e-09
1.47e-09	4.56e-09		4.32e-09	4.56e-09		4.41e-09	4.56e-09
1.7e-09	2.93e-09		4.22e-09	2.93e-09		3.62e-09	2.93e-09
4.63e-10	1.05e-09		1.82e-09	1.05e-09		1.98e-09	1.05e-09
1.8e-09	5.71e-09		7.15e-09	5.71e-09		6.07e-09	5.71e-09
2.2e-09	>0.000000165		1.71e-08	>0.000000165		1.63e-08	>0.000000165
7.15e-08	3.06e-08		2.94e-08	3.06e-08		3.24e-08	3.06e-08
2.49e-09	6.63e-09		1.31e-08	6.63e-09		1.36e-08	6.63e-09
2.79e-09	1.45e-08		1.23e-08	1.45e-08		1.2e-08	1.45e-08
1.48e-09	6.36e-09		5.07e-09	6.36e-09		4.4e-09	6.36e-09
1.54e-09	7.21e-09		5.18e-09	7.21e-09		4.66e-09	7.21e-09
5.72e-09	1.54e-08		2.42e-08	1.54e-08		2.25e-08	1.54e-08
2.88e-09	1.28e-08		8.62e-09	1.28e-08		1.02e-08	1.28e-08
1.46e-09	4.34e-09		2.73e-09	4.34e-09		2.91e-09	4.34e-09
2.75e-09	4.92e-09		6.33e-09	4.92e-09		5.41e-09	4.92e-09
1.02e-08	>0.000000165		3.51e-08	>0.000000165		5.16e-08	>0.000000165
1.37e-09	2.4e-09		4.29e-09	2.4e-09		4.39e-09	2.4e-09
4.3e-09	1.45e-08		1.89e-08	1.45e-08		2.04e-08	1.45e-08
3.13e-09	5.78e-09		1.06e-08	5.78e-09		1.07e-08	5.78e-09
7.84e-09	9.14e-10		1.52e-09	9.14e-10		1.6e-09	9.14e-10
8.69e-09	8.27e-10		2.2e-09	8.27e-10		2.02e-09	8.27e-10
1.06e-08	3.61e-09		3.1e-09	3.61e-09		2.93e-09	3.61e-09
6.88e-09	1.74e-09		1.17e-09	1.74e-09		1.05e-09	1.74e-09
8.89e-09	2.19e-09		2.03e-09	2.19e-09		1.86e-09	2.19e-09
8.9e-09	1.74e-09		2.12e-09	1.74e-09		2.09e-09	1.74e-09
9.1e-09	2.48e-09		2.28e-09	2.48e-09		2.09e-09	2.48e-09
1.25e-08	1.51e-08		7.13e-09	1.51e-08		7.1e-09	1.51e-08
8.02e-09	3.55e-09		2.82e-09	3.55e-09		3.06e-09	3.55e-09
5.8e-09	1.38e-09		9.08e-10	1.38e-09		1.15e-09	1.38e-09
6.38e-09	1.86e-09		1.29e-09	1.86e-09		1.42e-09	1.86e-09
9.19e-09	3.64e-09		4.63e-09	3.64e-09		3.48e-09	3.64e-09
9.46e-09	2.84e-09		3.73e-09	2.84e-09		3.41e-09	2.84e-09
1.21e-08	1.03e-08		8.19e-09	1.03e-08		8.11e-09	1.03e-08
8.96e-09	1.28e-09		2.07e-09	1.28e-09		1.84e-09	1.28e-09
9.36e-09	6.13e-10		1.59e-09	6.13e-10		1.39e-09	6.13e-10
1.06e-08	4.92e-09		4.68e-09	4.92e-09		4.38e-09	4.92e-09
5.62e-09	1.79e-09		1.04e-09	1.79e-09		1.19e-09	1.79e-09
5e-09	3.04e-10		5.18e-10	3.04e-10		5.03e-10	3.04e-10
1.04e-08	2.68e-09		2.86e-09	2.68e-09		2.6e-09	2.68e-09
9.72e-09	3.19e-09		4.01e-09	3.19e-09		3.34e-09	3.19e-09
6.77e-09	2.27e-09		2.39e-09	2.27e-09		1.78e-09	2.27e-09
7.33e-09	6.52e-09		2.61e-09	6.52e-09		3.26e-09	6.52e-09
3.6e-09	1.21e-08		8.77e-09	1.21e-08		8.34e-09	1.21e-08
1.64e-09	3.7e-09		3.21e-09	3.7e-09		3.81e-09	3.7e-09
1.45e-09	2.74e-09		2.8e-09	2.74e-09		2.51e-09	2.74e-09
1.89e-09	2e-09		3.51e-09	2e-09		3.62e-09	2e-09
1.62e-09	8.58e-09		4.7e-09	8.58e-09		5.33e-09	8.58e-09
1.37e-09	2.84e-09		3.24e-09	2.84e-09		3.58e-09	2.84e-09
8.09e-10	1.82e-09		1.88e-09	1.82e-09		1.74e-09	1.82e-09
1.53e-09	3.41e-09		3.41e-09	3.41e-09		3.84e-09	3.41e-09
1.41e-09	3.44e-09		4.45e-09	3.44e-09		4.17e-09	3.44e-09
1.76e-09	6.97e-09		5.4e-09	6.97e-09		5.92e-09	6.97e-09
2.03e-09	3.93e-09		5.32e-09	3.93e-09		4.81e-09	3.93e-09
5.53e-10	5.69e-10		2.17e-09	5.69e-10		1.93e-09	5.69e-10
2.14e-09	4.75e-09		9.08e-09	4.75e-09		7.3e-09	4.75e-09
2.62e-09	>0.000000165		2.16e-08	>0.000000165		2.17e-08	>0.000000165
5.99e-08	2.66e-08		3.74e-08	2.66e-08		3.59e-08	2.66e-08
2.97e-09	7.09e-09		1.67e-08	7.09e-09		1.39e-08	7.09e-09
3.33e-09	1.64e-08		1.57e-08	1.64e-08		1.7e-08	1.64e-08
1.76e-09	8.1e-09		6.39e-09	8.1e-09		5.45e-09	8.1e-09
1.83e-09	8.8e-09		6.54e-09	8.8e-09		5.52e-09	8.8e-09
6.82e-09	1.37e-08		3.09e-08	1.37e-08		2.82e-08	1.37e-08
3.43e-09	1.55e-08		1.1e-08	1.55e-08		9.98e-09	1.55e-08
1.75e-09	4.03e-09		3.44e-09	4.03e-09		2.93e-09	4.03e-09
3.29e-09	8.2e-09		8.06e-09	8.2e-09		6.72e-09	8.2e-09
1.22e-08	>0.000000165		4.46e-08	>0.000000165		5.55e-08	>0.000000165
1.64e-09	5.71e-09		5.37e-09	5.71e-09		5.94e-09	5.71e-09
5.13e-09	1.31e-08		2.4e-08	1.31e-08		2.3e-08	1.31e-08
3.73e-09	4.49e-09		1.34e-08	4.49e-09		1.11e-08	4.49e-09
4.7e-08	1.64e-09		4.34e-09	1.64e-09		2.05e-09	1.64e-09
5.22e-08	5.12e-09		8.36e-09	5.12e-09		9.57e-09	5.12e-09
6.38e-08	1.56e-08		1.18e-08	1.56e-08		1.61e-08	1.56e-08
4.13e-08	6.42e-09		4.13e-09	6.42e-09		4.78e-09	6.42e-09
5.33e-08	9.57e-09		7.7e-09	9.57e-09		1.14e-08	9.57e-09
5.34e-08	4.64e-09		8.87e-09	4.64e-09		8.23e-09	4.64e-09
5.46e-08	1.3e-08		1.04e-08	1.3e-08		1.57e-08	1.3e-08
7.51e-08	7.61e-08		3.29e-08	7.61e-08		4.1e-08	7.61e-08
4.81e-08	3.99e-09		1.87e-08	3.99e-09		7.43e-09	3.99e-09
3.48e-08	5.21e-09		4.62e-09	5.21e-09		3.1e-09	5.21e-09
3.83e-08	2.42e-09		5.25e-09	2.42e-09		2.3e-09	2.42e-09
5.51e-08	2.94e-08		2.2e-08	2.94e-08		3.27e-08	2.94e-08
5.68e-08	2.24e-08		1.92e-08	2.24e-08		2.97e-08	2.24e-08
7.24e-08	1.54e-07		3.54e-08	1.54e-07		5.61e-08	1.54e-07
5.38e-08	1.07e-08		8.81e-09	1.07e-08		1.32e-08	1.07e-08
5.61e-08	1.37e-08		4.82e-09	1.37e-08		7.52e-09	1.37e-08
6.37e-08	7e-08		1.62e-08	7e-08		2.62e-08	7e-08
3.37e-08	2.44e-09		5.24e-09	2.44e-09		2.23e-09	2.44e-09
2.06e-08	5.52e-09		4.41e-09	5.52e-09		3.66e-09	5.52e-09
3e-08	1.02e-09		1.62e-09	1.02e-09		2.34e-09	1.02e-09
6.22e-08	1.09e-08		1.25e-08	1.09e-08		1.81e-08	1.09e-08
5.83e-08	2.62e-08		1.68e-08	2.62e-08		2.5e-08	2.62e-08
4.06e-08	3.77e-09		1.35e-08	3.77e-09		4.92e-09	3.77e-09
4.4e-08	5.48e-09		1.6e-08	5.48e-09		4.46e-09	5.48e-09
2.16e-08	>0.000000165		1.05e-07	>0.000000165		7.55e-08	>0.000000165
9.83e-09	4.14e-08		3.11e-08	4.14e-08		2.96e-08	4.14e-08
8.68e-09	2.24e-08		2.57e-08	2.24e-08		1.78e-08	2.24e-08
1.13e-08	1.4e-08		3.59e-08	1.4e-08		1.96e-08	1.4e-08
9.7e-09	5.64e-08		4.55e-08	5.64e-08		4.46e-08	5.64e-08
8.24e-09	3.45e-08		3.23e-08	3.45e-08		3.21e-08	3.45e-08
4.85e-09	2.01e-08		1.28e-08	2.01e-08		1.36e-08	2.01e-08
9.16e-09	3.6e-08		3.31e-08	3.6e-08		3.28e-08	3.6e-08
8.44e-09	3.04e-08		4.51e-08	3.04e-08		3.79e-08	3.04e-08
1.06e-08	9.77e-08		5.31e-08	9.77e-08		5.44e-08	9.77e-08
1.22e-08	3.63e-08		5.65e-08	3.63e-08		4.87e-08	3.63e-08
3.32e-09	1.29e-08		1.5e-08	1.29e-08		1.94e-08	1.29e-08
1.29e-08	>0.000000165		1.04e-07	>0.000000165		1.46e-07	>0.000000165
1.57e-08	>0.000000165		2.41e-07	>0.000000165		3e-07	>0.000000165
9.98e-09	>0.000000165		4.58e-07	>0.000000165		8.93e-07	>0.000000165
1.78e-08	>0.000000165		2.04e-07	>0.000000165		3.48e-07	>0.000000165
2e-08	>0.000000165		1.87e-07	>0.000000165		2.11e-07	>0.000000165
1.06e-08	6.88e-08		6.74e-08	6.88e-08		8.57e-08	6.88e-08
1.1e-08	6.08e-08		7.08e-08	6.08e-08		9.89e-08	6.08e-08
4.09e-08	>0.000000165		3.81e-07	>0.000000165		6.01e-07	>0.000000165
2.06e-08	1.62e-07		1.32e-07	1.62e-07		2.44e-07	1.62e-07
1.05e-08	3.51e-08		3.76e-08	3.51e-08		6.12e-08	3.51e-08
1.97e-08	>0.000000165		9.83e-08	>0.000000165		1.43e-07	>0.000000165
7.33e-08	>0.000000165		5.57e-07	>0.000000165		1.46e-06	>0.000000165
9.84e-09	6.28e-08		5.32e-08	6.28e-08		5.21e-08	6.28e-08
3.08e-08	>0.000000165		2.96e-07	>0.000000165		5.73e-07	>0.000000165
2.24e-08	>0.000000165		1.68e-07	>0.000000165		2.96e-07	>0.000000165
8.3e-09	6.08e-10		8.78e-10	6.08e-10		6.85e-10	6.08e-10
9.2e-09	1.13e-09		1.41e-09	1.13e-09		1.19e-09	1.13e-09
1.13e-08	2.16e-09		2.01e-09	2.16e-09		1.92e-09	2.16e-09
7.29e-09	9.94e-10		7.11e-10	9.94e-10		5.96e-10	9.94e-10
9.41e-09	1.95e-09		1.3e-09	1.95e-09		1.26e-09	1.95e-09
9.43e-09	7.81e-10		1.4e-09	7.81e-10		1.13e-09	7.81e-10
9.64e-09	2.44e-09		1.56e-09	2.44e-09		1.52e-09	2.44e-09
1.33e-08	2.02e-09		5.06e-09	2.02e-09		4.77e-09	2.02e-09
8.5e-09	2.46e-09		2.31e-09	2.46e-09		1.56e-09	2.46e-09
6.14e-09	8.34e-10		6.26e-10	8.34e-10		5.3e-10	8.34e-10
6.76e-09	3.12e-10		8.24e-10	3.12e-10		5.94e-10	3.12e-10
9.73e-09	1.84e-09		3.29e-09	1.84e-09		3.27e-09	1.84e-09
1e-08	1.89e-09		2.73e-09	1.89e-09		2.72e-09	1.89e-09
1.28e-08	7.77e-09		5.69e-09	7.77e-09		6.14e-09	7.77e-09
9.49e-09	1.33e-09		1.38e-09	1.33e-09		1.34e-09	1.33e-09
9.91e-09	5.32e-10		9.33e-10	5.32e-10		9.48e-10	5.32e-10
1.12e-08	4.41e-09		2.98e-09	4.41e-09		3.17e-09	4.41e-09
5.96e-09	1.69e-09		7.19e-10	1.69e-09		1.07e-09	1.69e-09
5.3e-09	2.31e-10		2.8e-10	2.31e-10		2.53e-10	2.31e-10
1.1e-08	2.94e-09		1.95e-09	2.94e-09		1.86e-09	2.94e-09
1.03e-08	3.06e-09		2.71e-09	3.06e-09		2.62e-09	3.06e-09
7.17e-09	2.25e-09		1.8e-09	2.25e-09		1.9e-09	2.25e-09
7.76e-09	2.88e-09		2.05e-09	2.88e-09		3.2e-09	2.88e-09
3.81e-09	9.18e-09		1.49e-08	9.18e-09		1.21e-08	9.18e-09
1.73e-09	1.28e-08		6.17e-09	1.28e-08		5.99e-09	1.28e-08
1.53e-09	4.13e-09		5.47e-09	4.13e-09		4.47e-09	4.13e-09
2e-09	1.17e-08		6.64e-09	1.17e-08		5.48e-09	1.17e-08
1.71e-09	1.58e-08		9.02e-09	1.58e-08		8.68e-09	1.58e-08
1.45e-09	4.37e-09		6.19e-09	4.37e-09		5.82e-09	4.37e-09
8.57e-10	3.86e-09		3.81e-09	3.86e-09		3.65e-09	3.86e-09
1.62e-09	6.31e-09		6.57e-09	6.31e-09		6.27e-09	6.31e-09
1.49e-09	5.34e-09		8.42e-09	5.34e-09		7.05e-09	5.34e-09
1.86e-09	1.56e-08		1.03e-08	1.56e-08		9.9e-09	1.56e-08
2.15e-09	1.1e-08		9.87e-09	1.1e-08		8.27e-09	1.1e-08
5.86e-10	1.83e-09		4.38e-09	1.83e-09		4.39e-09	1.83e-09
2.27e-09	1.97e-08		1.6e-08	1.97e-08		1.47e-08	1.97e-08
2.78e-09	4.2e-09		3.87e-08	4.2e-09		3.82e-08	4.2e-09
5.66e-08	9.29e-08		6.11e-08	9.29e-08		7.43e-08	9.29e-08
3.14e-09	5.1e-08		2.76e-08	5.1e-08		3.08e-08	5.1e-08
3.53e-09	3.28e-08		2.66e-08	3.28e-08		2.61e-08	3.28e-08
1.87e-09	5.81e-09		1.19e-08	5.81e-09		1.07e-08	5.81e-09
1.94e-09	8.88e-09		1.2e-08	8.88e-09		1.15e-08	8.88e-09
7.22e-09	8.62e-08		4.97e-08	8.62e-08		5.14e-08	8.62e-08
3.63e-09	4.14e-08		1.85e-08	4.14e-08		2.28e-08	4.14e-08
1.85e-09	7.03e-09		6.34e-09	7.03e-09		6.95e-09	7.03e-09
3.48e-09	1.86e-08		1.34e-08	1.86e-08		1.26e-08	1.86e-08
1.74e-09	1.25e-08		1.02e-08	1.25e-08		9.74e-09	1.25e-08
5.43e-09	2.39e-08		3.86e-08	2.39e-08		4.66e-08	2.39e-08
3.95e-09	1.93e-08		2.06e-08	1.93e-08		2.31e-08	1.93e-08
3.26e-08	1.36e-09		7.43e-10	1.36e-09		6.66e-10	1.36e-09
3.61e-08	6.78e-10		1.16e-09	6.78e-10		1.11e-09	6.78e-10
4.42e-08	1.18e-09		1.28e-09	1.18e-09		1.17e-09	1.18e-09
2.86e-08	1.07e-09		1.02e-09	1.07e-09		9.14e-10	1.07e-09
3.69e-08	1.77e-09		1.14e-09	1.77e-09		1.07e-09	1.77e-09
3.7e-08	8.99e-10		1.38e-09	8.99e-10		1.31e-09	8.99e-10
3.78e-08	1.14e-09		1.66e-09	1.14e-09		1.62e-09	1.14e-09
5.2e-08	3.16e-09		2.91e-09	3.16e-09		2.73e-09	3.16e-09
3.33e-08	5.08e-09		4.06e-09	5.08e-09		4.51e-09	5.08e-09
2.41e-08	1.52e-09		1.73e-09	1.52e-09		2.22e-09	1.52e-09
2.65e-08	1.87e-09		1.24e-09	1.87e-09		1.53e-09	1.87e-09
3.82e-08	2.42e-09		2.42e-09	2.42e-09		2.18e-09	2.42e-09
3.93e-08	4.16e-09		2.6e-09	4.16e-09		2.55e-09	4.16e-09
5.02e-08	1.64e-09		2.74e-09	1.64e-09		2.56e-09	1.64e-09
3.72e-08	2.29e-09		1.41e-09	2.29e-09		1.29e-09	2.29e-09
3.89e-08	4.22e-10		8.03e-10	4.22e-10		7.85e-10	4.22e-10
4.41e-08	1.02e-09		1.25e-09	1.02e-09		1.23e-09	1.02e-09
2.34e-08	2.93e-09		1.72e-09	2.93e-09		1.95e-09	2.93e-09
2.08e-08	2.84e-10		1.31e-09	2.84e-10		1.43e-09	2.84e-10
4.31e-08	3.41e-09		1.65e-09	3.41e-09		1.54e-09	3.41e-09
4.04e-08	1.34e-09		1.72e-09	1.34e-09		1.55e-09	1.34e-09
2.81e-08	2.05e-09		2.61e-09	2.05e-09		2.57e-09	2.05e-09
3.04e-08	2.72e-09		3.26e-09	2.72e-09		3.19e-09	2.72e-09
1.5e-08	>0.000000165		2.21e-07	>0.000000165		2.73e-07	>0.000000165
6.81e-09	>0.000000165		1.47e-07	>0.000000165		1.73e-07	>0.000000165
6.02e-09	>0.000000165		1.39e-07	>0.000000165		1.43e-07	>0.000000165
7.85e-09	>0.000000165		1.48e-07	>0.000000165		1.71e-07	>0.000000165
6.72e-09	>0.000000165		2.1e-07	>0.000000165		2.45e-07	>0.000000165
5.71e-09	>0.000000165		1.44e-07	>0.000000165		1.64e-07	>0.000000165
3.36e-09	>0.000000165		1.14e-07	>0.000000165		1.08e-07	>0.000000165
6.34e-09	>0.000000165		1.56e-07	>0.000000165		1.8e-07	>0.000000165
5.84e-09	>0.000000165		1.87e-07	>0.000000165		2.02e-07	>0.000000165
7.31e-09	>0.000000165		2.33e-07	>0.000000165		2.73e-07	>0.000000165
8.42e-09	>0.000000165		2.02e-07	>0.000000165		2.27e-07	>0.000000165
2.3e-09	>0.000000165		1.3e-07	>0.000000165		1.18e-07	>0.000000165
8.91e-09	>0.000000165		2.67e-07	>0.000000165		2.64e-07	>0.000000165
1.09e-08	>0.000000165		6.46e-07	>0.000000165		7.87e-07	>0.000000165
1.44e-08	>0.000000165		6.99e-07	>0.000000165		7.87e-07	>0.000000165
1.23e-08	>0.000000165		3.49e-07	>0.000000165		3.3e-07	>0.000000165
1.38e-08	>0.000000165		3.72e-07	>0.000000165		4.82e-07	>0.000000165
7.33e-09	>0.000000165		2.42e-07	>0.000000165		2.45e-07	>0.000000165
7.63e-09	>0.000000165		2.34e-07	>0.000000165		2.41e-07	>0.000000165
2.84e-08	>0.000000165		5.47e-07	>0.000000165		6.42e-07	>0.000000165
1.43e-08	>0.000000165		2.59e-07	>0.000000165		2.48e-07	>0.000000165
7.26e-09	>0.000000165		1.29e-07	>0.000000165		1.23e-07	>0.000000165
1.37e-08	>0.000000165		1.82e-07	>0.000000165		1.92e-07	>0.000000165
6.82e-09	>0.000000165		2.3e-07	>0.000000165		2.7e-07	>0.000000165
2.13e-08	>0.000000165		4.3e-07	>0.000000165		5.02e-07	>0.000000165
1.55e-08	>0.000000165		2.08e-07	>0.000000165		1.95e-07	>0.000000165
4.21e-08	>0.000000165		4.19e-07	>0.000000165		3.71e-07	>0.000000165
4.67e-08	>0.000000165		4.4e-07	>0.000000165		3.43e-07	>0.000000165
5.71e-08	>0.000000165		5.61e-07	>0.000000165		4.5e-07	>0.000000165
3.7e-08	>0.000000165		3.03e-07	>0.000000165		2.22e-07	>0.000000165
4.78e-08	>0.000000165		4.18e-07	>0.000000165		3.07e-07	>0.000000165
4.78e-08	>0.000000165		3.91e-07	>0.000000165		3.43e-07	>0.000000165
4.89e-08	>0.000000165		3.73e-07	>0.000000165		2.82e-07	>0.000000165
6.72e-08	>0.000000165		8.03e-07	>0.000000165		7.67e-07	>0.000000165
4.31e-08	>0.000000165		2.49e-07	>0.000000165		2.93e-07	>0.000000165
3.12e-08	>0.000000165		1.89e-07	>0.000000165		1.79e-07	>0.000000165
3.43e-08	>0.000000165		2.87e-07	>0.000000165		2.56e-07	>0.000000165
4.94e-08	>0.000000165		5.71e-07	>0.000000165		3.52e-07	>0.000000165
5.08e-08	>0.000000165		4.43e-07	>0.000000165		3.48e-07	>0.000000165
6.49e-08	>0.000000165		9.72e-07	>0.000000165		8.51e-07	>0.000000165
4.82e-08	>0.000000165		3.79e-07	>0.000000165		2.79e-07	>0.000000165
5.03e-08	>0.000000165		4.15e-07	>0.000000165		2.71e-07	>0.000000165
5.71e-08	>0.000000165		8.33e-07	>0.000000165		6.15e-07	>0.000000165
3.02e-08	>0.000000165		2.05e-07	>0.000000165		1.61e-07	>0.000000165
2.69e-08	>0.000000165		1.8e-07	>0.000000165		1.19e-07	>0.000000165
5.57e-08	>0.000000165		4.55e-07	>0.000000165		3.52e-07	>0.000000165
5.22e-08	>0.000000165		6.06e-07	>0.000000165		4.22e-07	>0.000000165
3.64e-08	>0.000000165		2.92e-07	>0.000000165		1.79e-07	>0.000000165
3.94e-08	>0.000000165		2.72e-07	>0.000000165		2.87e-07	>0.000000165
1.94e-08	3.83e-09		5.78e-09	3.83e-09		6.5e-09	3.83e-09
8.8e-09	2.21e-09		2.17e-09	2.21e-09		3.21e-09	2.21e-09
7.78e-09	2.05e-09		2.02e-09	2.05e-09		1.88e-09	2.05e-09
1.01e-08	2.42e-09		2.48e-09	2.42e-09		3.19e-09	2.42e-09
8.69e-09	2.1e-09		1.75e-09	2.1e-09		2.62e-09	2.1e-09
7.38e-09	3.96e-09		2.34e-09	3.96e-09		3.06e-09	3.96e-09
4.35e-09	2.36e-09		2.07e-09	2.36e-09		1.59e-09	2.36e-09
8.2e-09	3.46e-09		2.08e-09	3.46e-09		2.79e-09	3.46e-09
7.55e-09	2.09e-09		2.15e-09	2.09e-09		2.35e-09	2.09e-09
9.45e-09	2.91e-09		1.76e-09	2.91e-09		2.42e-09	2.91e-09
1.09e-08	4.09e-09		2.5e-09	4.09e-09		2.32e-09	4.09e-09
2.97e-09	1.1e-09		1.81e-09	1.1e-09		1.31e-09	1.1e-09
1.15e-08	5.48e-09		3.95e-09	5.48e-09		3.13e-09	5.48e-09
1.41e-08	5e-09		3.34e-09	5e-09		4e-09	5e-09
1.11e-08	2.14e-08		1.18e-08	2.14e-08		1.11e-08	2.14e-08
1.59e-08	1.33e-08		8.41e-09	1.33e-08		6.89e-09	1.33e-08
1.79e-08	1.6e-08		6.21e-09	1.6e-08		8.46e-09	1.6e-08
9.48e-09	1.42e-09		2.31e-09	1.42e-09		1.96e-09	1.42e-09
9.86e-09	2.55e-09		2.65e-09	2.55e-09		1.93e-09	2.55e-09
3.67e-08	3.41e-09		1.29e-08	3.41e-09		1.16e-08	3.41e-09
1.84e-08	4.2e-09		6.48e-09	4.2e-09		5.94e-09	4.2e-09
9.38e-09	1.69e-09		3.31e-09	1.69e-09		2.36e-09	1.69e-09
1.77e-08	3.43e-09		7.46e-09	3.43e-09		5.92e-09	3.43e-09
8.81e-09	2.03e-09		1.8e-09	2.03e-09		2.62e-09	2.03e-09
2.75e-08	2.11e-08		1.21e-08	2.11e-08		1.03e-08	2.11e-08
2.01e-08	4.83e-09		1.57e-08	4.83e-09		1.31e-08	4.83e-09
1.96e-09	6.55e-10		3.75e-10	6.55e-10		6.13e-10	6.55e-10
1.77e-09	1.21e-09		6.66e-10	1.21e-09		7.16e-10	1.21e-09
1.45e-09	7.55e-10		9.51e-10	7.55e-10		9.39e-10	7.55e-10
2.23e-09	4.51e-10		3.26e-10	4.51e-10		3.34e-10	4.51e-10
1.73e-09	6.18e-10		6.12e-10	6.18e-10		5.69e-10	6.18e-10
1.72e-09	7.12e-10		6.91e-10	7.12e-10		8.73e-10	7.12e-10
1.69e-09	1.13e-09		8e-10	1.13e-09		7.54e-10	1.13e-09
1.23e-09	2.48e-09		2.57e-09	2.48e-09		2.75e-09	2.48e-09
1.91e-09	1.28e-09		1.44e-09	1.28e-09		2.47e-09	1.28e-09
2.65e-09	7.3e-10		3.54e-10	7.3e-10		8.34e-10	7.3e-10
2.41e-09	1e-09		4.04e-10	1e-09		8.51e-10	1e-09
1.67e-09	7.81e-10		1.7e-09	7.81e-10		1.1e-09	7.81e-10
1.62e-09	1.42e-09		1.47e-09	1.42e-09		1.35e-09	1.42e-09
1.27e-09	2.4e-09		2.82e-09	2.4e-09		2.69e-09	2.4e-09
1.71e-09	6.34e-10		6.83e-10	6.34e-10		5.9e-10	6.34e-10
1.64e-09	1.96e-10		4.07e-10	1.96e-10		3.42e-10	1.96e-10
1.45e-09	8.12e-10		1.37e-09	8.12e-10		1.25e-09	8.12e-10
2.73e-09	3.96e-10		4e-10	3.96e-10		5.64e-10	3.96e-10
4.47e-09	4.49e-10		3.36e-10	4.49e-10		6.69e-10	4.49e-10
3.07e-09	9.24e-11		1.23e-10	9.24e-11		2.31e-10	9.24e-11
1.48e-09	7.59e-10		9.75e-10	7.59e-10		9.02e-10	7.59e-10
1.58e-09	9.94e-10		1.33e-09	9.94e-10		1.03e-09	9.94e-10
2.27e-09	9.61e-10		1.03e-09	9.61e-10		7.97e-10	9.61e-10
2.1e-09	1.07e-09		1.22e-09	1.07e-09		1.56e-09	1.07e-09
4.26e-09	3.44e-08		2.29e-08	3.44e-08		2.84e-08	3.44e-08
9.38e-09	1.96e-08		1.19e-08	1.96e-08		1.56e-08	1.96e-08
1.06e-08	2.47e-08		1.09e-08	2.47e-08		1.16e-08	2.47e-08
8.13e-09	8.24e-09		1.23e-08	8.24e-09		1.58e-08	8.24e-09
9.49e-09	2.73e-08		1.72e-08	2.73e-08		2.17e-08	2.73e-08
1.12e-08	3.78e-08		1.17e-08	3.78e-08		1.44e-08	3.78e-08
1.9e-08	2.03e-09		8.53e-09	2.03e-09		7.96e-09	2.03e-09
1.01e-08	1.58e-08		1.26e-08	1.58e-08		1.58e-08	1.58e-08
1.09e-08	6.86e-09		1.56e-08	6.86e-09		1.72e-08	6.86e-09
8.73e-09	1.77e-08		1.93e-08	1.77e-08		2.37e-08	1.77e-08
7.58e-09	2.05e-08		1.76e-08	2.05e-08		1.92e-08	2.05e-08
2.78e-08	3.48e-09		9.73e-09	3.48e-09		8.3e-09	3.48e-09
7.16e-09	1.99e-08		2.59e-08	1.99e-08		2.16e-08	1.99e-08
5.86e-09	5.36e-08		6.34e-08	5.36e-08		7.11e-08	5.36e-08
9.2e-05	1.13e-07		8.57e-08	1.13e-07		7.62e-08	1.13e-07
5.18e-09	6.66e-08		3.99e-08	6.66e-08		2.94e-08	6.66e-08
4.61e-09	6.94e-08		4.01e-08	6.94e-08		5.09e-08	6.94e-08
8.7e-09	2.82e-08		2.11e-08	2.82e-08		1.93e-08	2.82e-08
8.37e-09	2.11e-08		2.09e-08	2.11e-08		1.85e-08	2.11e-08
2.25e-09	9.06e-08		6.85e-08	9.06e-08		6.58e-08	9.06e-08
4.47e-09	2.24e-08		2.78e-08	2.24e-08		2.13e-08	2.24e-08
8.79e-09	1.49e-08		1.12e-08	1.49e-08		8.82e-09	1.49e-08
4.67e-09	1.05e-08		1.97e-08	1.05e-08		1.74e-08	1.05e-08
1.26e-09	9.62e-09		9.05e-08	9.62e-09		9.95e-08	9.62e-09
9.36e-09	4.11e-08		1.91e-08	4.11e-08		2.38e-08	4.11e-08
3e-09	9.06e-08		5.32e-08	9.06e-08		4.89e-08	9.06e-08
4.11e-09	1.77e-08		2.7e-08	1.77e-08		1.97e-08	1.77e-08
1.25e-09	1.47e-09		1.4e-09	1.47e-09		1.85e-09	1.47e-09
1.13e-09	1.06e-09		1.77e-09	1.06e-09		1.27e-09	1.06e-09
9.25e-10	1.55e-09		2.44e-09	1.55e-09		1.76e-09	1.55e-09
1.43e-09	1.34e-09		1.04e-09	1.34e-09		8.73e-10	1.34e-09
1.11e-09	1.61e-09		1.65e-09	1.61e-09		1.21e-09	1.61e-09
1.1e-09	9.77e-10		1.65e-09	9.77e-10		1.29e-09	9.77e-10
1.08e-09	7.18e-10		1.71e-09	7.18e-10		1.16e-09	7.18e-10
7.86e-10	3.14e-09		5.06e-09	3.14e-09		3.42e-09	3.14e-09
1.23e-09	4.87e-09		1.83e-09	4.87e-09		1.82e-09	4.87e-09
1.7e-09	1.07e-09		7.15e-10	1.07e-09		8.95e-10	1.07e-09
1.54e-09	2.65e-09		1.06e-09	2.65e-09		1.33e-09	2.65e-09
1.07e-09	2.63e-09		3.31e-09	2.63e-09		2.26e-09	2.63e-09
1.04e-09	1.53e-09		2.62e-09	1.53e-09		1.67e-09	1.53e-09
8.14e-10	3.93e-09		5.9e-09	3.93e-09		4.22e-09	3.93e-09
1.1e-09	1.07e-09		1.61e-09	1.07e-09		1.15e-09	1.07e-09
1.05e-09	3.63e-10		1.42e-09	3.63e-10		1.18e-09	3.63e-10
9.26e-10	2.03e-09		3.71e-09	2.03e-09		2.72e-09	2.03e-09
1.75e-09	2.52e-09		8.05e-10	2.52e-09		2.74e-09	2.52e-09
2.86e-09	4.16e-09		8.38e-10	4.16e-09		3.06e-09	4.16e-09
1.97e-09	1.78e-10		5.62e-10	1.78e-10		5.81e-10	1.78e-10
9.49e-10	1.51e-09		2.15e-09	1.51e-09		1.45e-09	1.51e-09
1.01e-09	2.27e-09		3.01e-09	2.27e-09		1.99e-09	2.27e-09
1.45e-09	6.8e-09		1.65e-09	6.8e-09		3.71e-09	6.8e-09
1.34e-09	8.88e-09		1.75e-09	8.88e-09		7.56e-09	8.88e-09
2.73e-09	4.68e-09		5.08e-09	4.68e-09		4.55e-09	4.68e-09
6e-09	1.81e-09		2.16e-09	1.81e-09		2.81e-09	1.81e-09
6.79e-09	2e-09		1.96e-09	2e-09		2.58e-09	2e-09
5.21e-09	1.16e-09		2.28e-09	1.16e-09		3.29e-09	1.16e-09
6.08e-09	2.12e-09		3.14e-09	2.12e-09		3.78e-09	2.12e-09
7.16e-09	2.55e-09		2.15e-09	2.55e-09		2.52e-09	2.55e-09
1.22e-08	3.64e-09		1.57e-09	3.64e-09		2.43e-09	3.64e-09
6.44e-09	3.16e-09		2.3e-09	3.16e-09		2.8e-09	3.16e-09
6.99e-09	3.35e-09		2.9e-09	3.35e-09		3.04e-09	3.35e-09
5.59e-09	4.16e-09		3.57e-09	4.16e-09		4.05e-09	4.16e-09
4.85e-09	4.56e-09		3.36e-09	4.56e-09		3.28e-09	4.56e-09
1.78e-08	1.12e-09		1.78e-09	1.12e-09		2.54e-09	1.12e-09
4.59e-09	3.11e-09		5.41e-09	3.11e-09		3.97e-09	3.11e-09
3.75e-09	1.04e-08		1.31e-08	1.04e-08		1.14e-08	1.04e-08
5.89e-05	1.68e-08		2.11e-08	1.68e-08		1.84e-08	1.68e-08
3.31e-09	5.76e-09		9.51e-09	5.76e-09		8.36e-09	5.76e-09
2.95e-09	1.01e-08		9.05e-09	1.01e-08		7.93e-09	1.01e-08
5.57e-09	4.79e-09		4.04e-09	4.79e-09		3.35e-09	4.79e-09
5.36e-09	5.81e-09		4.07e-09	5.81e-09		3.43e-09	5.81e-09
1.44e-09	7.45e-09		1.73e-08	7.45e-09		1.24e-08	7.45e-09
2.87e-09	1.02e-08		6.31e-09	1.02e-08		6.61e-09	1.02e-08
5.63e-09	2.86e-09		2.15e-09	2.86e-09		2.3e-09	2.86e-09
2.99e-09	5.21e-09		4.59e-09	5.21e-09		3.16e-09	5.21e-09
8.05e-10	2.82e-08		2.47e-08	2.82e-08		2.78e-08	2.82e-08
5.99e-09	3.41e-09		3.54e-09	3.41e-09		4.07e-09	3.41e-09
1.92e-09	1.11e-08		1.34e-08	1.11e-08		1.14e-08	1.11e-08
2.63e-09	5.17e-09		7.37e-09	5.17e-09		5.98e-09	5.17e-09
2.57e-08	>0.000000165		6.73e-08	>0.000000165		5.24e-08	>0.000000165
2.86e-08	>0.000000165		8.36e-08	>0.000000165		7.44e-08	>0.000000165
3.49e-08	>0.000000165		1.13e-07	>0.000000165		1.19e-07	>0.000000165
2.26e-08	8.91e-08		5e-08	8.91e-08		4.81e-08	8.91e-08
2.92e-08	>0.000000165		7.81e-08	>0.000000165		8.57e-08	>0.000000165
2.93e-08	>0.000000165		7.68e-08	>0.000000165		6.17e-08	>0.000000165
2.99e-08	>0.000000165		7.72e-08	>0.000000165		8.43e-08	>0.000000165
4.11e-08	>0.000000165		2.04e-07	>0.000000165		2.01e-07	>0.000000165
2.64e-08	1.2e-08		6.56e-08	1.2e-08		3.02e-08	1.2e-08
1.9e-08	4.03e-09		3.39e-08	4.03e-09		2.2e-08	4.03e-09
2.1e-08	1.51e-08		5.08e-08	1.51e-08		2.96e-08	1.51e-08
3.02e-08	>0.000000165		1.37e-07	>0.000000165		1.81e-07	>0.000000165
3.11e-08	>0.000000165		1.07e-07	>0.000000165		1.21e-07	>0.000000165
3.97e-08	>0.000000165		2.43e-07	>0.000000165		3.08e-07	>0.000000165
2.94e-08	>0.000000165		7.46e-08	>0.000000165		8.53e-08	>0.000000165
3.07e-08	>0.000000165		6.86e-08	>0.000000165		7.84e-08	>0.000000165
3.49e-08	>0.000000165		1.71e-07	>0.000000165		2.06e-07	>0.000000165
1.85e-08	4.85e-08		3.78e-08	4.85e-08		5.59e-08	4.85e-08
1.64e-08	8.78e-10		2.46e-08	8.78e-10		2.33e-08	8.78e-10
3.4e-08	>0.000000165		9.65e-08	>0.000000165		1.04e-07	>0.000000165
3.19e-08	>0.000000165		1.33e-07	>0.000000165		1.56e-07	>0.000000165
2.22e-08	>0.000000165		6.79e-08	>0.000000165		8.95e-08	>0.000000165
2.41e-08	>0.000000165		6.72e-08	>0.000000165		1.32e-07	>0.000000165
1.18e-08	1.92e-09		6.58e-09	1.92e-09		1.94e-09	1.92e-09
5.38e-09	4.86e-10		1.24e-09	4.86e-10		6.62e-10	4.86e-10
4.75e-09	4.51e-10		9.64e-10	4.51e-10		4.69e-10	4.51e-10
6.2e-09	1.82e-10		1.6e-09	1.82e-10		3.37e-10	1.82e-10
5.31e-09	2.85e-10		1.41e-09	2.85e-10		7.95e-10	2.85e-10
4.51e-09	7.36e-10		1.38e-09	7.36e-10		8.3e-10	7.36e-10
2.66e-09	2.47e-10		4.25e-10	2.47e-10		1.04e-09	2.47e-10
5.01e-09	7.81e-10		1.25e-09	7.81e-10		7.39e-10	7.81e-10
4.62e-09	6.39e-10		1.68e-09	6.39e-10		8.05e-10	6.39e-10
5.78e-09	7.06e-10		1.62e-09	7.06e-10		9.77e-10	7.06e-10
6.66e-09	1.03e-09		2.29e-09	1.03e-09		1.06e-09	1.03e-09
1.82e-09	3.34e-10		4.25e-10	3.34e-10		1.66e-09	3.34e-10
7.04e-09	2.38e-09		4.94e-09	2.38e-09		7.17e-09	2.38e-09
8.61e-09	2.03e-09		7.38e-09	2.03e-09		5.96e-09	2.03e-09
1.82e-08	>0.000000165		2.42e-08	>0.000000165		6.08e-08	>0.000000165
9.75e-09	>0.000000165		1.25e-08	>0.000000165		3.75e-08	>0.000000165
1.09e-08	5.57e-09		9.66e-09	5.57e-09		5.82e-09	5.57e-09
5.8e-09	3.11e-09		2.44e-09	3.11e-09		2.91e-09	3.11e-09
6.03e-09	4.23e-09		2.82e-09	4.23e-09		4.21e-09	4.23e-09
2.24e-08	9.45e-08		2.33e-08	9.45e-08		2.94e-08	9.45e-08
1.13e-08	5.93e-08		8.19e-09	5.93e-08		3.18e-08	5.93e-08
5.74e-09	1.14e-08		2.16e-09	1.14e-08		6.85e-09	1.14e-08
1.08e-08	1.37e-08		7.68e-09	1.37e-08		9.75e-09	1.37e-08
5.39e-09	9.77e-10		1.66e-09	9.77e-10		9.18e-10	9.77e-10
1.68e-08	>0.000000165		1.96e-08	>0.000000165		4.32e-08	>0.000000165
1.23e-08	1.59e-08		1.77e-08	1.59e-08		4.83e-08	1.59e-08
3.07e-09	9.61e-10		8.4e-10	9.61e-10		1.39e-09	9.61e-10
3.41e-09	1.01e-09		8.61e-10	1.01e-09		8.86e-10	1.01e-09
4.16e-09	4.78e-10		1.13e-09	4.78e-10		1.22e-09	4.78e-10
2.7e-09	3.05e-10		6.02e-10	3.05e-10		6.09e-10	3.05e-10
3.48e-09	5.11e-10		8.13e-10	5.11e-10		8.34e-10	5.11e-10
3.49e-09	5.11e-10		7.75e-10	5.11e-10		9.27e-10	5.11e-10
3.57e-09	2.08e-10		7.65e-10	2.08e-10		8.08e-10	2.08e-10
4.9e-09	9.69e-10		2.07e-09	9.69e-10		2.48e-09	9.69e-10
3.14e-09	1.15e-09		7.11e-10	1.15e-09		1.53e-09	1.15e-09
2.27e-09	4.08e-10		3.67e-10	4.08e-10		7.2e-10	4.08e-10
2.5e-09	5.06e-10		5.55e-10	5.06e-10		1.05e-09	5.06e-10
3.6e-09	6.78e-10		1.37e-09	6.78e-10		1.63e-09	6.78e-10
3.71e-09	8.77e-10		1.07e-09	8.77e-10		1.2e-09	8.77e-10
4.73e-09	2.05e-09		2.45e-09	2.05e-09		3.01e-09	2.05e-09
3.51e-09	5.37e-10		7.52e-10	5.37e-10		7.92e-10	5.37e-10
3.67e-09	2.73e-10		8.18e-10	2.73e-10		8.12e-10	2.73e-10
4.16e-09	1.37e-09		1.71e-09	1.37e-09		1.89e-09	1.37e-09
2.2e-09	1.02e-09		3.97e-10	1.02e-09		2.31e-09	1.02e-09
1.35e-09	1.76e-09		4.54e-10	1.76e-09		2.59e-09	1.76e-09
1.96e-09	8.58e-11		5.08e-10	8.58e-11		4.38e-10	8.58e-11
4.06e-09	4.62e-10		9.54e-10	4.62e-10		1.01e-09	4.62e-10
3.81e-09	3.69e-10		1.31e-09	3.69e-10		1.4e-09	3.69e-10
2.65e-09	7.74e-10		6.79e-10	7.74e-10		3.11e-09	7.74e-10
2.87e-09	1.58e-09		6.94e-10	1.58e-09		6.41e-09	1.58e-09
1.41e-09	2.19e-09		4.15e-09	2.19e-09		6.27e-09	2.19e-09
6.42e-10	1.95e-09		2.73e-09	1.95e-09		4.04e-09	1.95e-09
5.67e-10	2e-09		2.67e-09	2e-09		3.74e-09	2e-09
7.4e-10	2.77e-09		2.68e-09	2.77e-09		4.72e-09	2.77e-09
6.34e-10	2.4e-09		3.82e-09	2.4e-09		5.43e-09	2.4e-09
5.38e-10	1.45e-09		2.63e-09	1.45e-09		3.62e-09	1.45e-09
3.17e-10	9.45e-10		2.83e-09	9.45e-10		3.45e-09	9.45e-10
5.98e-10	3.21e-09		2.89e-09	3.21e-09		4.04e-09	3.21e-09
5.51e-10	1.77e-09		3.35e-09	1.77e-09		4.39e-09	1.77e-09
6.89e-10	2.96e-09		4.2e-09	2.96e-09		5.82e-09	2.96e-09
7.94e-10	4.56e-09		3.58e-09	4.56e-09		4.72e-09	4.56e-09
2.17e-10	4.25e-10		3.11e-09	4.25e-10		3.58e-09	4.25e-10
8.4e-10	3.58e-09		4.83e-09	3.58e-09		5.38e-09	3.58e-09
1.03e-09	2.53e-09		1.18e-08	2.53e-09		1.57e-08	2.53e-09
1.53e-07	1.41e-08		1.51e-08	1.41e-08		2.27e-08	1.41e-08
1.16e-09	5.62e-09		7.09e-09	5.62e-09		1.03e-08	5.62e-09
1.31e-09	5.71e-09		7.19e-09	5.71e-09		1.06e-08	5.71e-09
6.91e-10	2.7e-09		4.28e-09	2.7e-09		4.75e-09	2.7e-09
7.19e-10	3.19e-09		4.14e-09	3.19e-09		4.78e-09	3.19e-09
2.67e-09	1.36e-08		1.21e-08	1.36e-08		1.57e-08	1.36e-08
1.34e-09	8.52e-09		4.98e-09	8.52e-09		8.14e-09	8.52e-09
6.84e-10	2.7e-09		2.3e-09	2.7e-09		3.09e-09	2.7e-09
1.29e-09	2.4e-09		3.53e-09	2.4e-09		4.13e-09	2.4e-09
4.79e-09	4.62e-08		1.61e-08	4.62e-08		3.28e-08	4.62e-08
6.43e-10	6.36e-09		4.14e-09	6.36e-09		5.85e-09	6.36e-09
2.01e-09	1.01e-08		9.4e-09	1.01e-08		1.4e-08	1.01e-08
1.46e-09	1.48e-08		4.78e-09	1.48e-08		7.01e-09	1.48e-08
6.88e-08	>0.000000165		2.49e-07	>0.000000165		3.55e-07	>0.000000165
8.41e-08	>0.000000165		3.37e-07	>0.000000165		4.93e-07	>0.000000165
5.45e-08	>0.000000165		1.49e-07	>0.000000165		2.02e-07	>0.000000165
7.04e-08	>0.000000165		2.33e-07	>0.000000165		3.2e-07	>0.000000165
7.05e-08	>0.000000165		2.29e-07	>0.000000165		3.52e-07	>0.000000165
7.21e-08	>0.000000165		2.3e-07	>0.000000165		3.22e-07	>0.000000165
9.91e-08	>0.000000165		6.04e-07	>0.000000165		9.92e-07	>0.000000165
6.35e-08	>0.000000165		1.93e-07	>0.000000165		3.06e-07	>0.000000165
5.05e-08	>0.000000165		1.51e-07	>0.000000165		2.09e-07	>0.000000165
7.49e-08	>0.000000165		3.16e-07	>0.000000165		4.46e-07	>0.000000165
9.56e-08	>0.000000165		7.2e-07	>0.000000165		1.1e-06	>0.000000165
8.41e-08	>0.000000165		5.11e-07	>0.000000165		6.9e-07	>0.000000165
4.45e-08	>0.000000165		1.13e-07	>0.000000165		9.1e-08	>0.000000165
2.72e-08	>0.000000165		1.2e-07	>0.000000165		8.86e-08	>0.000000165
3.96e-08	>0.000000165		7.2e-08	>0.000000165		9.61e-08	>0.000000165
5.8e-08	>0.000000165		1.98e-07	>0.000000165		1.47e-07	>0.000000165
2.85e-08	1.6e-08		1.36e-08	1.6e-08		1.46e-08	1.6e-08
1.15e-08	1.27e-09		2.28e-09	1.27e-09		2.13e-09	1.27e-09
1.49e-08	6.76e-09		3.61e-09	6.76e-09		3.84e-09	6.76e-09
6.41e-09	5.15e-10		1.18e-09	5.15e-10		1.24e-09	5.15e-10
1.6e-08	4.6e-09		4.77e-09	4.6e-09		4.8e-09	4.6e-09
4.38e-09	5.41e-10		1.14e-09	5.41e-10		1.21e-09	5.41e-10
7.56e-09	9.99e-08		4.3e-08	9.99e-08		4.19e-08	9.99e-08
1.45e-08	2.82e-09		5.69e-09	2.82e-09		5.53e-09	2.82e-09
5.4e-08	1.05e-07		4.31e-08	1.05e-07		4.47e-08	1.05e-07
2.72e-08	4.24e-09		1.65e-08	4.24e-09		1.53e-08	4.24e-09
1.38e-08	2.9e-09		4.98e-09	2.9e-09		4.64e-09	2.9e-09
9.67e-08	6.9e-08		7.25e-08	6.9e-08		8.74e-08	6.9e-08
4.06e-08	1.26e-07		3.75e-08	1.26e-07		3.67e-08	1.26e-07
8.61e-08	>0.000000165		3.35e-07	>0.000000165		5.36e-07	>0.000000165
1.05e-07	>0.000000165		4.57e-07	>0.000000165		7.18e-07	>0.000000165
6.82e-08	>0.000000165		1.96e-07	>0.000000165		2.97e-07	>0.000000165
8.8e-08	>0.000000165		3.13e-07	>0.000000165		4.58e-07	>0.000000165
8.82e-08	>0.000000165		3.1e-07	>0.000000165		5.55e-07	>0.000000165
9.01e-08	>0.000000165		3.14e-07	>0.000000165		4.66e-07	>0.000000165
1.24e-07	>0.000000165		8.44e-07	>0.000000165		1.5e-06	>0.000000165
7.94e-08	>0.000000165		2.72e-07	>0.000000165		5.53e-07	>0.000000165
6.32e-08	>0.000000165		2.02e-07	>0.000000165		3.45e-07	>0.000000165
9.36e-08	>0.000000165		4.41e-07	>0.000000165		6.39e-07	>0.000000165
1.2e-07	>0.000000165		1e-06	>0.000000165		1.54e-06	>0.000000165
1.05e-07	>0.000000165		6.93e-07	>0.000000165		9.48e-07	>0.000000165
5.57e-08	>0.000000165		1.52e-07	>0.000000165		1.07e-07	>0.000000165
3.4e-08	>0.000000165		1.6e-07	>0.000000165		9.85e-08	>0.000000165
4.95e-08	>0.000000165		9.18e-08	>0.000000165		1.43e-07	>0.000000165
7.25e-08	>0.000000165		2.78e-07	>0.000000165		1.53e-07	>0.000000165
3.57e-08	5.72e-08		2.11e-08	5.72e-08		3.03e-08	5.72e-08
1.43e-08	4.21e-09		3.5e-09	4.21e-09		4.44e-09	4.21e-09
1.87e-08	2.29e-08		5.57e-09	2.29e-08		8.52e-09	2.29e-08
8.01e-09	6.01e-10		1.73e-09	6.01e-10		2.15e-09	6.01e-10
2.01e-08	6.15e-09		7.41e-09	6.15e-09		9.69e-09	6.15e-09
5.47e-09	8.91e-10		1.69e-09	8.91e-10		1.88e-09	8.91e-10
6.05e-09	8.05e-08		6.7e-08	8.05e-08		4.97e-08	8.05e-08
1.82e-08	6.23e-09		8.86e-09	6.23e-09		8.7e-09	6.23e-09
6.75e-08	9.02e-08		6.72e-08	9.02e-08		6.56e-08	9.02e-08
3.4e-08	1.6e-08		2.57e-08	1.6e-08		1.63e-08	1.6e-08
1.73e-08	4.53e-09		7.67e-09	4.53e-09		5.93e-09	4.53e-09
1.21e-07	6.6e-08		1.13e-07	6.6e-08		9.71e-08	6.6e-08
5.08e-08	6.73e-08		5.85e-08	6.73e-08		4.58e-08	6.73e-08
1.15e-08	6.31e-09		1.24e-08	6.31e-09		8.52e-09	6.31e-09
1.4e-08	4.54e-08		1.7e-08	4.54e-08		1.27e-08	4.54e-08
9.1e-09	2.55e-09		7.1e-09	2.55e-09		5.17e-09	2.55e-09
1.17e-08	3.39e-09		1.15e-08	3.39e-09		8.68e-09	3.39e-09
1.18e-08	8.16e-09		1.15e-08	8.16e-09		7.89e-09	8.16e-09
1.2e-08	9.97e-09		1.19e-08	9.97e-09		8.7e-09	9.97e-09
1.65e-08	1.8e-08		3.39e-08	1.8e-08		2.47e-08	1.8e-08
1.06e-08	4.47e-09		1.15e-08	4.47e-09		6.48e-09	4.47e-09
8.43e-09	2.94e-09		7.38e-09	2.94e-09		4.77e-09	2.94e-09
1.25e-08	7.78e-09		1.75e-08	7.78e-09		1.28e-08	7.78e-09
1.59e-08	1.98e-08		3.99e-08	1.98e-08		3.23e-08	1.98e-08
1.4e-08	1.02e-08		2.59e-08	1.02e-08		2.03e-08	1.02e-08
7.43e-09	>0.000000165		5.62e-09	>0.000000165		6.22e-09	>0.000000165
4.54e-09	1.92e-08		5.83e-09	1.92e-08		7.14e-09	1.92e-08
6.61e-09	1.04e-09		3.37e-09	1.04e-09		2.55e-09	1.04e-09
9.68e-09	>0.000000165		1.13e-08	>0.000000165		1.55e-08	>0.000000165
4.76e-09	6.75e-09		4.92e-09	6.75e-09		2.11e-09	6.75e-09
1.91e-09	8.71e-10		8.39e-10	8.71e-10		4.12e-10	8.71e-10
2.49e-09	2.53e-09		1.3e-09	2.53e-09		6.25e-10	2.53e-09
1.07e-09	1.32e-10		3.74e-10	1.32e-10		4.01e-10	1.32e-10
2.68e-09	2.29e-09		2.09e-09	2.29e-09		9.91e-10	2.29e-09
7.31e-10	1.32e-10		4.38e-10	1.32e-10		5.46e-10	1.32e-10
4.53e-08	1.97e-08		2.2e-08	1.97e-08		2.03e-08	1.97e-08
2.42e-09	1.43e-09		2.66e-09	1.43e-09		1.78e-09	1.43e-09
9.01e-09	6e-08		1.94e-08	6e-08		1.3e-08	6e-08
4.53e-09	4.94e-09		6.3e-09	4.94e-09		7.06e-09	4.94e-09
2.31e-09	1.81e-09		1.51e-09	1.81e-09		1.49e-09	1.81e-09
1.61e-08	3.85e-08		3.09e-08	3.85e-08		3.87e-08	3.85e-08
6.77e-09	1.55e-08		1.54e-08	1.55e-08		1.34e-08	1.55e-08
4.34e-08	>0.000000165		1.11e-07	>0.000000165		1.19e-07	>0.000000165
5.31e-08	>0.000000165		1.49e-07	>0.000000165		1.54e-07	>0.000000165
3.44e-08	>0.000000165		6.74e-08	>0.000000165		6.6e-08	>0.000000165
4.44e-08	>0.000000165		1.04e-07	>0.000000165		9.77e-08	>0.000000165
4.45e-08	>0.000000165		1.01e-07	>0.000000165		1.27e-07	>0.000000165
4.55e-08	>0.000000165		1.01e-07	>0.000000165		9.98e-08	>0.000000165
6.25e-08	>0.000000165		2.61e-07	>0.000000165		3.3e-07	>0.000000165
4.01e-08	>0.000000165		8.28e-08	>0.000000165		1.49e-07	>0.000000165
3.19e-08	>0.000000165		6.78e-08	>0.000000165		8.78e-08	>0.000000165
4.73e-08	>0.000000165		1.37e-07	>0.000000165		1.36e-07	>0.000000165
6.03e-08	>0.000000165		3.12e-07	>0.000000165		3.22e-07	>0.000000165
5.31e-08	>0.000000165		2.25e-07	>0.000000165		1.97e-07	>0.000000165
2.81e-08	1.74e-08		5.02e-08	1.74e-08		2.51e-08	1.74e-08
1.72e-08	2.98e-09		5.39e-08	2.98e-09		2.25e-08	2.98e-09
2.5e-08	>0.000000165		3.39e-08	>0.000000165		3.31e-08	>0.000000165
3.66e-08	1.28e-08		8.57e-08	1.28e-08		3.77e-08	1.28e-08
1.8e-08	1.44e-08		6.45e-09	1.44e-08		1.46e-08	1.44e-08
7.23e-09	9.9e-10		1.01e-09	9.9e-10		1.93e-09	9.9e-10
9.43e-09	5.48e-09		1.63e-09	5.48e-09		4.29e-09	5.48e-09
4.04e-09	2.18e-10		5.03e-10	2.18e-10		6.88e-10	2.18e-10
1.01e-08	3.07e-09		2.24e-09	3.07e-09		4.5e-09	3.07e-09
2.76e-09	3.63e-10		4.86e-10	3.63e-10		5.15e-10	3.63e-10
1.2e-08	1.18e-08		2.23e-08	1.18e-08		2.02e-08	1.18e-08
9.17e-09	2.92e-09		2.72e-09	2.92e-09		3.31e-09	2.92e-09
3.41e-08	4.24e-08		2.18e-08	4.24e-08		2.76e-08	4.24e-08
1.71e-08	4.98e-09		7.94e-09	4.98e-09		5.1e-09	4.98e-09
8.73e-09	1.55e-09		2.24e-09	1.55e-09		1.6e-09	1.55e-09
6.1e-08	3.57e-08		3.67e-08	3.57e-08		3.75e-08	3.57e-08
2.56e-08	1.17e-08		1.86e-08	1.17e-08		1.72e-08	1.17e-08
1.17e-08	1.6e-09		7.35e-10	1.6e-09		2.22e-09	1.6e-09
1.3e-08	2.92e-09		1.47e-09	2.92e-09		1.76e-09	2.92e-09
1.59e-08	1.5e-09		2.02e-09	1.5e-09		1.54e-09	1.5e-09
1.03e-08	6.4e-10		7.74e-10	6.4e-10		1.13e-09	6.4e-10
1.33e-08	1.23e-09		1.37e-09	1.23e-09		1.03e-09	1.23e-09
1.33e-08	3.33e-09		1.62e-09	3.33e-09		2.63e-09	3.33e-09
1.36e-08	3.16e-09		1.95e-09	3.16e-09		1.35e-09	3.16e-09
1.87e-08	5.37e-09		5.73e-09	5.37e-09		4.21e-09	5.37e-09
1.2e-08	6.82e-09		4.1e-09	6.82e-09		1.12e-08	6.82e-09
9.54e-09	1.39e-09		1.02e-09	1.39e-09		4.07e-09	1.39e-09
1.41e-08	3.07e-09		3.63e-09	3.07e-09		1.88e-09	3.07e-09
1.81e-08	3.66e-09		5.99e-09	3.66e-09		2.52e-09	3.66e-09
1.59e-08	1.1e-09		2.64e-09	1.1e-09		1.2e-09	1.1e-09
8.41e-09	1.08e-09		1.15e-09	1.08e-09		7.4e-10	1.08e-09
5.14e-09	1.02e-09		9.14e-10	1.02e-09		5.79e-10	1.02e-09
7.48e-09	4.88e-10		3.9e-10	4.88e-10		1.34e-09	4.88e-10
1.1e-08	2.28e-09		3.38e-09	2.28e-09		1.02e-09	2.28e-09
5.39e-09	>0.000000165		7.23e-08	>0.000000165		1.21e-07	>0.000000165
2.16e-09	>0.000000165		2.89e-08	>0.000000165		4.87e-08	>0.000000165
2.82e-09	>0.000000165		3.48e-08	>0.000000165		7.56e-08	>0.000000165
1.21e-09	8.84e-09		1.94e-08	8.84e-09		2.72e-08	8.84e-09
3.03e-09	>0.000000165		5.12e-08	>0.000000165		7.6e-08	>0.000000165
8.27e-10	3.85e-08		2.25e-08	3.85e-08		2.45e-08	3.85e-08
4e-08	>0.000000165		2.79e-07	>0.000000165		1.12e-07	>0.000000165
2.74e-09	1.85e-08		6.18e-08	1.85e-08		4.97e-08	1.85e-08
1.02e-08	>0.000000165		2.24e-07	>0.000000165		1.38e-07	>0.000000165
5.13e-09	1.16e-08		8.84e-08	1.16e-08		2.81e-08	1.16e-08
2.61e-09	5.35e-09		3.28e-08	5.35e-09		1.81e-08	5.35e-09
1.83e-08	1.15e-07		3e-07	1.15e-07		1.19e-07	1.15e-07
7.67e-09	>0.000000165		1.74e-07	>0.000000165		7.73e-08	>0.000000165
2.05e-08	2.46e-09		1.26e-09	2.46e-09		1.47e-09	2.46e-09
2.51e-08	2.07e-09		1.43e-09	2.07e-09		1.67e-09	2.07e-09
1.63e-08	8.18e-10		1.02e-09	8.18e-10		1.01e-09	8.18e-10
2.1e-08	1.52e-09		1.23e-09	1.52e-09		1.39e-09	1.52e-09
2.1e-08	3.19e-09		1.49e-09	3.19e-09		1.71e-09	3.19e-09
2.15e-08	2.5e-09		1.8e-09	2.5e-09		2.15e-09	2.5e-09
2.96e-08	4.11e-09		3.43e-09	4.11e-09		4.29e-09	4.11e-09
1.9e-08	2.96e-09		4.43e-09	2.96e-09		5.36e-09	2.96e-09
1.51e-08	7.72e-10		1.27e-09	7.72e-10		1.56e-09	7.72e-10
2.23e-08	2.82e-09		2.92e-09	2.82e-09		3.6e-09	2.82e-09
2.85e-08	2.8e-09		3.26e-09	2.8e-09		4.03e-09	2.8e-09
2.51e-08	1.43e-09		1.46e-09	1.43e-09		1.83e-09	1.43e-09
1.33e-08	1.01e-09		1.74e-09	1.01e-09		1.25e-09	1.01e-09
8.12e-09	6.2e-10		1.38e-09	6.2e-10		1.67e-09	6.2e-10
1.18e-08	6.73e-10		1.18e-09	6.73e-10		1.3e-09	6.73e-10
1.73e-08	2.12e-09		3.55e-09	2.12e-09		1.97e-09	2.12e-09
8.51e-09	>0.000000165		2.16e-07	>0.000000165		2.69e-07	>0.000000165
3.42e-09	>0.000000165		1.27e-07	>0.000000165		1.19e-07	>0.000000165
4.46e-09	>0.000000165		1.38e-07	>0.000000165		1.46e-07	>0.000000165
1.91e-09	>0.000000165		1.01e-07	>0.000000165		8.41e-08	>0.000000165
4.79e-09	>0.000000165		1.9e-07	>0.000000165		2.08e-07	>0.000000165
1.31e-09	>0.000000165		1.15e-07	>0.000000165		9.34e-08	>0.000000165
2.54e-08	>0.000000165		7.06e-07	>0.000000165		8.32e-07	>0.000000165
4.33e-09	>0.000000165		2.22e-07	>0.000000165		2.28e-07	>0.000000165
1.61e-08	>0.000000165		5.54e-07	>0.000000165		7.01e-07	>0.000000165
8.11e-09	>0.000000165		2.55e-07	>0.000000165		2.41e-07	>0.000000165
4.13e-09	>0.000000165		1.22e-07	>0.000000165		1.11e-07	>0.000000165
2.89e-08	>0.000000165		6.73e-07	>0.000000165		9.87e-07	>0.000000165
1.21e-08	>0.000000165		4.34e-07	>0.000000165		5.33e-07	>0.000000165
1.01e-07	5.36e-08		1.85e-07	5.36e-08		3.64e-07	5.36e-08
1.24e-07	>0.000000165		2.59e-07	>0.000000165		4.19e-07	>0.000000165
8e-08	>0.000000165		1.01e-07	>0.000000165		1.99e-07	>0.000000165
1.03e-07	1.29e-07		1.72e-07	1.29e-07		2.61e-07	1.29e-07
1.04e-07	>0.000000165		1.76e-07	>0.000000165		4.34e-07	>0.000000165
1.06e-07	2.96e-08		1.84e-07	2.96e-08		2.72e-07	2.96e-08
1.45e-07	>0.000000165		5.41e-07	>0.000000165		9.47e-07	>0.000000165
9.33e-08	>0.000000165		1.86e-07	>0.000000165		7.1e-07	>0.000000165
7.42e-08	>0.000000165		1.09e-07	>0.000000165		3.55e-07	>0.000000165
1.1e-07	>0.000000165		2.8e-07	>0.000000165		3.53e-07	>0.000000165
1.4e-07	>0.000000165		6.35e-07	>0.000000165		7.43e-07	>0.000000165
1.23e-07	>0.000000165		3.93e-07	>0.000000165		4.51e-07	>0.000000165
6.54e-08	>0.000000165		8.54e-08	>0.000000165		4.75e-08	>0.000000165
4e-08	>0.000000165		8.58e-08	>0.000000165		3.62e-08	>0.000000165
5.82e-08	5.51e-08		4.27e-08	5.51e-08		1.1e-07	5.51e-08
8.52e-08	>0.000000165		1.83e-07	>0.000000165		5e-08	>0.000000165
4.19e-08	>0.000000165		3.38e-08	>0.000000165		9.9e-08	>0.000000165
1.68e-08	1.53e-08		4.78e-09	1.53e-08		1.58e-08	1.53e-08
2.19e-08	2.04e-08		8.04e-09	2.04e-08		3.57e-08	2.04e-08
9.41e-09	1.89e-08		1.88e-09	1.89e-08		5.32e-09	1.89e-08
1.63e-08	3.51e-08		8.68e-09	3.51e-08		3.02e-08	3.51e-08
2.36e-08	1.93e-08		1.18e-08	1.93e-08		3.14e-08	1.93e-08
6.43e-09	1.76e-09		1.98e-09	1.76e-09		3.61e-09	1.76e-09
5.15e-09	4.14e-08		1.28e-07	4.14e-08		3.7e-08	4.14e-08
3.45e-08	1.32e-08		6.55e-08	1.32e-08		1.23e-08	1.32e-08
2.13e-08	3.11e-08		1.47e-08	3.11e-08		1.47e-08	3.11e-08
7.93e-08	1.17e-07		1.22e-07	1.17e-07		8.38e-08	1.17e-07
3.99e-08	1.93e-08		4.24e-08	1.93e-08		7.93e-09	1.93e-08
2.03e-08	1.02e-08		1.07e-08	1.02e-08		5.05e-09	1.02e-08
1.42e-07	9.27e-08		2.05e-07	9.27e-08		5.44e-08	9.27e-08
5.96e-08	2.5e-08		1.03e-07	2.5e-08		3.62e-08	2.5e-08
4.34e-08	1.32e-08		8.88e-08	1.32e-08		2.01e-08	1.32e-08
4.4e-08	4.91e-08		4.39e-08	4.91e-08		6.58e-08	4.91e-08
5.38e-08	>0.000000165		6.18e-08	>0.000000165		8.31e-08	>0.000000165
3.49e-08	2.01e-08		2.33e-08	2.01e-08		3.28e-08	2.01e-08
4.5e-08	2.12e-08		4.06e-08	2.12e-08		5.04e-08	2.12e-08
4.51e-08	5.08e-08		4.21e-08	5.08e-08		7.51e-08	5.08e-08
4.61e-08	2.8e-08		4.48e-08	2.8e-08		5.69e-08	2.8e-08
6.34e-08	>0.000000165		1.36e-07	>0.000000165		2.1e-07	>0.000000165
4.06e-08	>0.000000165		4.92e-08	>0.000000165		1.17e-07	>0.000000165
3.23e-08	3.08e-08		2.57e-08	3.08e-08		4.99e-08	3.08e-08
4.79e-08	>0.000000165		7.07e-08	>0.000000165		8.37e-08	>0.000000165
6.11e-08	>0.000000165		1.58e-07	>0.000000165		1.83e-07	>0.000000165
5.38e-08	>0.000000165		9.34e-08	>0.000000165		9.82e-08	>0.000000165
2.85e-08	6.98e-09		2.05e-08	6.98e-09		6.6e-09	6.98e-09
1.74e-08	4.46e-09		2.02e-08	4.46e-09		5.58e-09	4.46e-09
2.53e-08	2.32e-08		9.63e-09	2.32e-08		1.64e-08	2.32e-08
3.71e-08	1.68e-08		4.73e-08	1.68e-08		7.91e-09	1.68e-08
1.82e-08	9.23e-08		1.98e-08	9.23e-08		4.18e-08	9.23e-08
7.33e-09	4.11e-09		2.87e-09	4.11e-09		5.05e-09	4.11e-09
9.56e-09	3.16e-08		4.76e-09	3.16e-08		1.1e-08	3.16e-08
4.1e-09	7.66e-10		1.06e-09	7.66e-10		1.5e-09	7.66e-10
7.12e-09	1.85e-08		5.52e-09	1.85e-08		1.22e-08	1.85e-08
1.03e-08	1.2e-08		7.5e-09	1.2e-08		1.38e-08	1.2e-08
2.8e-09	5.81e-10		1.2e-09	5.81e-10		1.24e-09	5.81e-10
1.18e-08	6.35e-08		8.5e-08	6.35e-08		5.1e-08	6.35e-08
1.5e-08	1.25e-08		4e-08	1.25e-08		1.54e-08	1.25e-08
9.29e-09	1.21e-08		9.56e-09	1.21e-08		1e-08	1.21e-08
3.46e-08	6.37e-08		7.72e-08	6.37e-08		7.78e-08	6.37e-08
1.74e-08	8.14e-09		2.52e-08	8.14e-09		9.49e-09	8.14e-09
8.84e-09	2.36e-09		5.94e-09	2.36e-09		3.3e-09	2.36e-09
6.19e-08	1.04e-07		1.26e-07	1.04e-07		8.1e-08	1.04e-07
2.6e-08	5.27e-08		6.25e-08	5.27e-08		4.14e-08	5.27e-08
1.89e-08	2.13e-08		4.65e-08	2.13e-08		2e-08	2.13e-08
2.39e-08	1.62e-07		4.18e-08	1.62e-07		4.79e-08	1.62e-07
2.92e-08	1.76e-08		5.68e-08	1.76e-08		6.05e-08	1.76e-08
1.89e-08	2.6e-08		2.46e-08	2.6e-08		2.62e-08	2.6e-08
2.44e-08	6.78e-08		3.9e-08	6.78e-08		3.78e-08	6.78e-08
2.45e-08	>0.000000165		3.86e-08	>0.000000165		5.32e-08	>0.000000165
2.5e-08	>0.000000165		3.91e-08	>0.000000165		3.94e-08	>0.000000165
3.44e-08	>0.000000165		1.06e-07	>0.000000165		1.35e-07	>0.000000165
2.21e-08	>0.000000165		3.47e-08	>0.000000165		7.31e-08	>0.000000165
1.75e-08	>0.000000165		2.52e-08	>0.000000165		3.93e-08	>0.000000165
2.6e-08	2.13e-08		5.54e-08	2.13e-08		5.44e-08	2.13e-08
3.32e-08	>0.000000165		1.26e-07	>0.000000165		1.26e-07	>0.000000165
2.92e-08	>0.000000165		8.63e-08	>0.000000165		7.47e-08	>0.000000165
1.55e-08	2.36e-09		1.89e-08	2.36e-09		9.46e-09	2.36e-09
9.45e-09	1.12e-09		1.99e-08	1.12e-09		8.24e-09	1.12e-09
1.37e-08	6.24e-09		1.19e-08	6.24e-09		1.35e-08	6.24e-09
2.01e-08	5.12e-09		3.51e-08	5.12e-09		1.43e-08	5.12e-09
9.9e-09	1.34e-08		5.52e-09	1.34e-08		1.39e-08	1.34e-08
3.98e-09	1.2e-09		7.69e-10	1.2e-09		1.91e-09	1.2e-09
5.19e-09	7.01e-09		1.3e-09	7.01e-09		4.36e-09	7.01e-09
2.22e-09	3.04e-10		2.89e-10	3.04e-10		5.92e-10	3.04e-10
5.57e-09	1.99e-09		1.98e-09	1.99e-09		4.5e-09	1.99e-09
1.52e-09	2.57e-10		3.13e-10	2.57e-10		4.16e-10	2.57e-10
2.18e-08	1.43e-08		2.24e-08	1.43e-08		1.69e-08	1.43e-08
5.04e-09	1.12e-09		2.5e-09	1.12e-09		2.96e-09	1.12e-09
1.87e-08	2.2e-08		2.08e-08	2.2e-08		2.37e-08	2.2e-08
9.43e-09	2.82e-09		6.97e-09	2.82e-09		3.5e-09	2.82e-09
4.8e-09	1.02e-09		1.69e-09	1.02e-09		1.05e-09	1.02e-09
3.36e-08	2.33e-08		3.46e-08	2.33e-08		2.9e-08	2.33e-08
1.41e-08	1.56e-08		1.72e-08	1.56e-08		1.36e-08	1.56e-08
3.43e-09	1.85e-09		1.3e-09	1.85e-09		1.18e-09	1.85e-09
2.81e-09	2.18e-09		1.83e-09	2.18e-09		1.88e-09	2.18e-09
4.33e-09	5.87e-10		6.46e-10	5.87e-10		5.47e-10	5.87e-10
3.36e-09	1.28e-09		1.2e-09	1.28e-09		1.28e-09	1.28e-09
3.35e-09	2.03e-09		1.39e-09	2.03e-09		1.14e-09	2.03e-09
3.28e-09	1.68e-09		1.64e-09	1.68e-09		1.79e-09	1.68e-09
2.38e-09	3.3e-09		5.13e-09	3.3e-09		5.2e-09	3.3e-09
3.72e-09	3.04e-09		3.14e-09	3.04e-09		1.94e-09	3.04e-09
4.68e-09	1.07e-09		8.3e-10	1.07e-09		4.85e-10	1.07e-09
3.25e-09	3.52e-09		3.44e-09	3.52e-09		3.6e-09	3.52e-09
3.15e-09	2.22e-09		3.04e-09	2.22e-09		3.4e-09	2.22e-09
2.47e-09	1.53e-09		5.5e-09	1.53e-09		6.4e-09	1.53e-09
3.19e-09	5.83e-10		7.48e-10	5.83e-10		8.26e-10	5.83e-10
2.81e-09	9.31e-10		2.53e-09	9.31e-10		2.95e-09	9.31e-10
5.3e-09	9.83e-10		8.66e-10	9.83e-10		6.46e-10	9.83e-10
8.68e-09	1.11e-09		7.1e-10	1.11e-09		1.02e-09	1.11e-09
5.96e-09	3.89e-10		2.69e-10	3.89e-10		2.8e-10	3.89e-10
4.07e-09	2.34e-09		2.64e-09	2.34e-09		1.84e-09	2.34e-09
8.28e-09	1.41e-08		4.21e-08	1.41e-08		3.71e-08	1.41e-08
2.06e-08	1.35e-09		1.64e-08	1.35e-09		1.31e-08	1.35e-09
1.58e-08	9.54e-09		1.98e-08	9.54e-09		1.58e-08	9.54e-09
3.69e-08	2.79e-09		1.11e-08	2.79e-09		9.94e-09	2.79e-09
2.12e-08	>0.000000165		2.51e-08	>0.000000165		2.2e-08	>0.000000165
1.47e-08	2.12e-08		2.92e-08	2.12e-08		2.61e-08	2.12e-08
5.39e-08	1.25e-08		1.28e-08	1.25e-08		1.21e-08	1.25e-08
0.000179	>0.000000165		1.66e-07	>0.000000165		2.14e-07	>0.000000165
1.01e-08	>0.000000165		7.6e-08	>0.000000165		8.51e-08	>0.000000165
1.63e-08	>0.000000165		3.54e-08	>0.000000165		3.63e-08	>0.000000165
4.37e-09	>0.000000165		1.34e-07	>0.000000165		1.56e-07	>0.000000165
8.69e-09	8.37e-08		5.17e-08	8.37e-08		6.17e-08	8.37e-08
1.71e-08	1.23e-08		1.87e-08	1.23e-08		2.02e-08	1.23e-08
2.44e-09	>0.000000165		1.81e-07	>0.000000165		3.07e-07	>0.000000165
5.82e-09	>0.000000165		1.04e-07	>0.000000165		1.35e-07	>0.000000165
7.99e-09	>0.000000165		5.38e-08	>0.000000165		6.13e-08	>0.000000165
1D Leave-One-Out Error			2D Leave-One-Out Error			3D Leave-One-Out Error
Predicted IC50 (Molar)	Measured IC50 (Molar)		Predicted IC50 (Molar)	Measured IC50 (Molar)		Predicted IC50 (Molar)	Measured IC50 (Molar)
1.7e-08	6.31e-09		4.63e-09	6.31e-09		3.46e-08	6.31e-09
1.68e-08	2.98e-09		2.1e-09	2.98e-09		1.49e-08	2.98e-09
2.65e-08	3.35e-09		4.09e-09	8.37e-09		3.1e-09	3.35e-09
2.48e-08	4.98e-10		4.41e-09	4.98e-10		9.3e-09	8.37e-09
7.59e-09	4.92e-09		8.07e-09	4.92e-09		1.63e-09	4.98e-10
2.91e-08	1.1e-09		5.03e-09	1.1e-09		9.25e-08	4.92e-09
6.6e-09	4.93e-09		7.05e-09	4.93e-09		1.33e-09	1.1e-09
1.39e-08	4.23e-09		4.04e-09	4.23e-09		1.18e-07	4.93e-09
7.43e-09	3.2e-08		1.02e-08	3.2e-08		5.98e-09	4.23e-09
1.64e-08	5.39e-09		2.07e-09	5.39e-09		3.83e-08	3.2e-08
6.99e-09	3.99e-09		2.08e-09	3.99e-09		9.14e-08	3.99e-09
1.76e-08	2.93e-09		2.27e-09	2.93e-09		1.3e-08	2.93e-09
2.03e-08	3.52e-09		3.28e-09	3.52e-09		1.81e-08	2.3e-09
2.04e-08	5.62e-09		3.11e-09	5.62e-09		1.03e-08	3.52e-09
1.9e-08	3.08e-09		2.67e-09	4.64e-09		2.2e-09	3.08e-09
1.59e-08	1.77e-09		3e-09	3.08e-09		1.03e-08	1.77e-09
1.11e-08	9.5e-09		2.74e-09	1.77e-09		2.3e-08	1.03e-08
8.52e-09	1.03e-08		5.92e-09	9.5e-09		3.81e-08	3.49e-09
1.18e-08	3.49e-09		4.62e-09	1.03e-08		6.55e-09	2.17e-09
6.95e-09	1.02e-08		3.36e-09	3.49e-09		1.4e-07	1.02e-08
1.25e-08	4.68e-09		3.36e-09	2.17e-09		1.18e-08	4.68e-09
7.27e-09	6.05e-09		7.34e-09	1.02e-08		3.57e-08	6.05e-09
1.69e-08	6.31e-09		2.55e-09	4.68e-09		7.6e-09	6.31e-09
9.06e-09	8.37e-09		5.23e-09	6.31e-09		3.07e-09	2.98e-09
2.46e-08	4.98e-10		1.11e-09	2.98e-09		1.2e-09	3.35e-09
7.52e-09	4.92e-09		9.43e-10	3.35e-09		4.36e-09	8.37e-09
2.89e-08	1.1e-09		6.81e-09	8.37e-09		1.11e-09	4.98e-10
6.54e-09	4.93e-09		1.56e-08	4.92e-09		2.44e-08	4.92e-09
1.38e-08	4.23e-09		6.93e-10	1.1e-09		2.8e-08	4.93e-09
1.62e-08	5.39e-09		1.77e-08	4.93e-09		3.06e-09	4.23e-09
6.92e-09	3.99e-09		1.37e-08	3.2e-08		1.88e-08	3.2e-08
1.75e-08	2.93e-09		1.03e-09	5.39e-09		8.83e-10	5.39e-09
1.36e-08	2.3e-09		4.65e-09	3.99e-09		1.22e-08	3.99e-09
2.01e-08	3.52e-09		1.01e-09	2.93e-09		3.45e-09	2.3e-09
2.03e-08	5.62e-09		1.86e-09	2.3e-09		3.13e-09	3.52e-09
1.88e-08	3.08e-09		1.16e-09	3.52e-09		2.66e-09	5.62e-09
1.57e-08	1.77e-09		9.54e-10	5.62e-09		1.05e-09	3.08e-09
1.1e-08	9.5e-09		1.75e-09	4.64e-09		2.67e-09	1.77e-09
8.45e-09	1.03e-08		1.02e-09	3.08e-09		6.72e-09	9.5e-09
1.17e-08	3.49e-09		1.44e-09	1.77e-09		7.32e-09	3.49e-09
2.48e-08	2.17e-09		6.26e-09	9.5e-09		2.28e-09	2.17e-09
6.89e-09	1.02e-08		6.07e-09	1.03e-08		2.45e-08	1.02e-08
1.24e-08	4.68e-09		3.84e-09	3.49e-09		2.78e-09	4.68e-09
7.21e-09	6.05e-09		1.5e-09	2.17e-09		1.27e-08	6.05e-09
2.52e-08	6.31e-09		1.67e-08	1.02e-08		2.88e-08	6.31e-09
3.92e-08	3.35e-09		2.07e-09	4.68e-09		1.39e-08	2.98e-09
1.35e-08	8.37e-09		7.35e-09	6.31e-09		3.16e-09	3.35e-09
3.67e-08	4.98e-10		9.44e-10	3.35e-09		5.24e-10	8.37e-09
1.12e-08	4.92e-09		1.12e-08	8.37e-09		1.21e-09	4.98e-10
4.31e-08	1.1e-09		4.42e-10	4.98e-10		9.55e-09	4.93e-09
9.76e-09	4.93e-09		2.47e-08	4.92e-09		1.07e-09	4.23e-09
2.06e-08	4.23e-09		4.06e-10	1.1e-09		3.42e-09	3.2e-08
1.1e-08	3.2e-08		3.14e-08	4.93e-09		7.67e-10	5.39e-09
2.42e-08	5.39e-09		2.21e-09	4.23e-09		5.96e-08	3.99e-09
2.61e-08	2.93e-09		1.82e-08	3.2e-08		1.34e-08	2.93e-09
2.04e-08	2.3e-09		1.5e-09	5.39e-09		6.6e-09	2.3e-09
3e-08	3.52e-09		9.41e-09	3.99e-09		1.14e-08	3.52e-09
3.02e-08	5.62e-09		1.37e-09	2.93e-09		1.03e-08	5.62e-09
2.81e-08	3.08e-09		2.77e-09	2.3e-09		1.04e-09	3.08e-09
2.35e-08	1.77e-09		1.25e-09	3.52e-09		1.09e-08	1.77e-09
1.64e-08	9.5e-09		1.01e-09	5.62e-09		2.15e-09	9.5e-09
1.26e-08	1.03e-08		2.41e-09	4.64e-09		1.81e-09	1.03e-08
3.71e-08	2.17e-09		1.13e-09	3.08e-09		1.1e-08	3.49e-09
1.03e-08	1.02e-08		1.85e-09	1.77e-09		1.05e-08	2.17e-09
1.85e-08	4.68e-09		9e-09	1.03e-08		2.06e-08	1.02e-08
1.08e-08	6.05e-09		5.82e-09	3.49e-09		2.7e-09	6.05e-09
3.59e-08	6.31e-09		1.7e-09	2.17e-09		5.66e-09	6.31e-09
3.55e-08	2.98e-09		2.83e-08	1.02e-08		2.4e-09	2.98e-09
5.59e-08	3.35e-09		3.06e-09	4.68e-09		1.16e-09	3.35e-09
5.22e-08	4.98e-10		1.21e-09	6.31e-09		3.87e-09	8.37e-09
1.6e-08	4.92e-09		8.65e-10	2.98e-09		1.69e-08	4.92e-09
6.13e-08	1.1e-09		9.95e-10	8.37e-09		1.27e-09	1.1e-09
1.39e-08	4.93e-09		2.83e-09	4.98e-10		1.92e-08	4.93e-09
2.93e-08	4.23e-09		3.29e-09	1.1e-09		2.68e-09	4.23e-09
1.57e-08	3.2e-08		1.67e-09	4.93e-09		1.49e-08	3.2e-08
1.47e-08	3.99e-09		1.45e-09	4.23e-09		8.49e-10	5.39e-09
3.72e-08	2.93e-09		2.47e-09	3.2e-08		8.25e-09	3.99e-09
2.9e-08	2.3e-09		8.86e-10	5.39e-09		2.37e-09	2.93e-09
4.27e-08	3.52e-09		4.97e-10	3.99e-09		2.43e-09	2.3e-09
4.31e-08	5.62e-09		9.96e-10	2.93e-09		2.62e-09	3.52e-09
4e-08	3.08e-09		1.45e-09	3.52e-09		2.26e-09	5.62e-09
3.34e-08	1.77e-09		1.49e-09	5.62e-09		1.05e-09	3.08e-09
2.33e-08	9.5e-09		9.28e-10	4.64e-09		2.21e-09	1.77e-09
2.48e-08	3.49e-09		1.38e-09	3.08e-09		8.28e-09	1.03e-08
5.28e-08	2.17e-09		1.05e-09	1.77e-09		4.96e-09	3.49e-09
1.46e-08	1.02e-08		1.55e-09	9.5e-09		2.11e-09	2.17e-09
2.63e-08	4.68e-09		1.17e-09	1.03e-08		2.06e-09	4.68e-09
1.53e-08	6.05e-09		9.02e-10	3.49e-09		9.67e-09	6.05e-09
3.41e-08	6.31e-09		1.32e-09	2.17e-09		6.76e-09	6.31e-09
3.38e-08	2.98e-09		1.73e-09	1.02e-08		2.62e-09	2.98e-09
5.32e-08	3.35e-09		8.13e-10	4.68e-09		8.07e-10	3.35e-09
1.83e-08	8.37e-09		1.43e-09	6.05e-09		4.15e-08	4.92e-09
4.97e-08	4.98e-10		2.72e-09	6.31e-09		6.08e-10	1.1e-09
5.84e-08	1.1e-09		1.23e-08	2.98e-09		5.23e-08	4.93e-09
1.32e-08	4.93e-09		2.12e-08	3.35e-09		2.77e-08	3.2e-08
2.79e-08	4.23e-09		1.76e-09	8.37e-09		1.03e-09	5.39e-09
1.49e-08	3.2e-08		4.69e-08	4.98e-10		1.39e-08	3.99e-09
1.4e-08	3.99e-09		5.31e-08	1.1e-09		2.35e-09	2.93e-09
3.54e-08	2.93e-09		6.4e-10	4.93e-09		4.25e-09	2.3e-09
2.76e-08	2.3e-09		9.39e-09	4.23e-09		2.24e-09	3.52e-09
4.06e-08	3.52e-09		1.24e-09	3.2e-08		1.88e-09	5.62e-09
4.1e-08	5.62e-09		1.33e-08	5.39e-09		9.33e-10	3.08e-09
3.8e-08	3.08e-09		2.45e-09	3.99e-09		2.02e-09	1.77e-09
3.18e-08	1.77e-09		1.43e-08	2.93e-09		9.49e-09	9.5e-09
1.71e-08	1.03e-08		7.1e-09	2.3e-09		1.59e-08	1.03e-08
2.36e-08	3.49e-09		1.61e-08	3.52e-09		9.69e-09	3.49e-09
5.03e-08	2.17e-09		1.75e-08	3.08e-09		1.34e-09	2.17e-09
1.39e-08	1.02e-08		1.06e-08	1.77e-09		4.15e-08	1.02e-08
2.51e-08	4.68e-09		2.55e-09	9.5e-09		3.96e-09	4.68e-09
1.46e-08	6.05e-09		2.2e-09	1.03e-08		2.13e-08	6.05e-09
2.92e-08	6.31e-09		3.38e-09	3.49e-09		1.04e-08	6.31e-09
2.89e-08	2.98e-09		1.18e-08	2.17e-09		5.16e-09	2.98e-09
4.55e-08	3.35e-09		6.96e-10	1.02e-08		1.29e-09	3.35e-09
1.57e-08	8.37e-09		6.42e-09	4.68e-09		3.89e-10	8.37e-09
4.25e-08	4.98e-10		1.28e-09	6.05e-09		4.49e-09	4.92e-09
1.3e-08	4.92e-09		7.91e-09	6.31e-09		8.07e-10	1.1e-09
4.99e-08	1.1e-09		2.76e-09	2.98e-09		5.06e-09	4.93e-09
1.13e-08	4.93e-09		3.82e-09	3.35e-09		4.47e-10	4.23e-09
2.39e-08	4.23e-09		7.6e-09	8.37e-09		2.09e-09	3.2e-08
1.27e-08	3.2e-08		4.23e-09	4.98e-10		2.92e-10	5.39e-09
1.2e-08	3.99e-09		1.58e-08	4.92e-09		2.12e-08	3.99e-09
3.03e-08	2.93e-09		4.74e-09	1.1e-09		5.01e-09	2.93e-09
2.36e-08	2.3e-09		1.45e-08	4.93e-09		2.33e-09	2.3e-09
3.48e-08	3.52e-09		5.53e-09	4.23e-09		4.34e-09	3.52e-09
3.25e-08	3.08e-09		1.86e-08	3.2e-08		3.93e-09	5.62e-09
2.72e-08	1.77e-09		2.87e-09	2.93e-09		4.22e-10	3.08e-09
1.9e-08	9.5e-09		3.58e-09	2.3e-09		9.9e-10	9.5e-09
2.02e-08	3.49e-09		4.01e-09	3.52e-09		1.1e-09	1.03e-08
4.3e-08	2.17e-09		3.63e-09	5.62e-09		3.99e-09	3.49e-09
1.19e-08	1.02e-08		3.83e-09	4.64e-09		4.26e-09	2.17e-09
2.14e-08	4.68e-09		3.6e-09	3.08e-09		8.47e-10	4.68e-09
1.25e-08	6.05e-09		3.69e-09	1.77e-09		1.58e-09	6.05e-09
2.21e-08	6.31e-09		1.01e-08	9.5e-09		1.55e-09	6.31e-09
3.44e-08	3.35e-09		8.18e-09	1.03e-08		6.02e-10	2.98e-09
1.19e-08	8.37e-09		5.66e-09	3.49e-09		3.52e-10	3.35e-09
3.22e-08	4.98e-10		1.48e-08	1.02e-08		6.93e-10	4.98e-10
3.78e-08	1.1e-09		3.85e-09	4.68e-09		1.76e-08	4.92e-09
8.57e-09	4.93e-09		1.12e-08	6.05e-09		2.32e-08	4.93e-09
1.81e-08	4.23e-09		4.13e-09	6.31e-09		2.35e-09	4.23e-09
9.65e-09	3.2e-08		8.89e-10	2.98e-09		1.65e-08	3.2e-08
2.13e-08	5.39e-09		8.01e-10	3.35e-09		8.39e-10	5.39e-09
9.08e-09	3.99e-09		5.31e-09	8.37e-09		2.96e-09	3.99e-09
2.29e-08	2.93e-09		6.54e-10	1.1e-09		5.57e-10	2.93e-09
1.79e-08	2.3e-09		1.37e-08	4.93e-09		1.19e-09	2.3e-09
2.63e-08	3.52e-09		1.65e-09	4.23e-09		5.95e-10	3.52e-09
2.66e-08	5.62e-09		1.09e-08	3.2e-08		5.01e-10	5.62e-09
2.46e-08	3.08e-09		8.31e-10	5.39e-09		7.31e-10	3.08e-09
2.06e-08	1.77e-09		3.58e-09	3.99e-09		5.07e-10	1.77e-09
1.44e-08	9.5e-09		8.22e-10	2.93e-09		5.07e-09	9.5e-09
1.53e-08	3.49e-09		1.48e-09	2.3e-09		1.04e-08	1.03e-08
3.26e-08	2.17e-09		9.67e-10	3.52e-09		2.67e-09	3.49e-09
9.03e-09	1.02e-08		8.03e-10	5.62e-09		4.04e-10	2.17e-09
1.62e-08	4.68e-09		1.4e-09	4.64e-09		1.68e-09	4.68e-09
9.45e-09	6.05e-09		8.51e-10	3.08e-09		1.24e-08	6.05e-09
2.6e-08	6.31e-09		1.16e-09	1.77e-09		2.72e-08	6.31e-09
2.57e-08	2.98e-09		4.98e-09	9.5e-09		1.25e-08	2.98e-09
4.04e-08	3.35e-09		4.78e-09	1.03e-08		5.38e-09	3.35e-09
1.39e-08	8.37e-09		3.03e-09	3.49e-09		3.39e-09	8.37e-09
3.78e-08	4.98e-10		1.23e-09	2.17e-09		3.85e-09	4.98e-10
1.16e-08	4.92e-09		1.29e-08	1.02e-08		2.19e-08	4.92e-09
4.44e-08	1.1e-09		7.75e-09	6.05e-09		4.71e-09	1.1e-09
1.01e-08	4.93e-09		8.9e-09	6.31e-09		2.1e-08	4.93e-09
2.12e-08	4.23e-09		4.4e-09	3.35e-09		5.09e-09	4.23e-09
1.13e-08	3.2e-08		4.88e-09	4.98e-10		1.71e-08	3.2e-08
2.49e-08	5.39e-09		1.75e-08	4.92e-09		2.1e-09	5.39e-09
1.07e-08	3.99e-09		5.46e-09	1.1e-09		3.54e-08	3.99e-09
2.69e-08	2.93e-09		1.58e-08	4.93e-09		1.26e-08	2.93e-09
2.1e-08	2.3e-09		6.33e-09	4.23e-09		8.27e-09	2.3e-09
3.09e-08	3.52e-09		2.08e-08	3.2e-08		1.37e-08	3.52e-09
3.12e-08	5.62e-09		3.08e-09	5.39e-09		1.2e-08	5.62e-09
2.89e-08	3.08e-09		4.41e-09	3.99e-09		1.17e-08	1.77e-09
1.69e-08	9.5e-09		3.3e-09	2.93e-09		8.14e-09	9.5e-09
1.3e-08	1.03e-08		4.08e-09	2.3e-09		8.98e-09	1.03e-08
3.82e-08	2.17e-09		4.61e-09	3.52e-09		1.44e-08	3.49e-09
1.06e-08	1.02e-08		4.18e-09	5.62e-09		1.2e-08	2.17e-09
1.91e-08	4.68e-09		4.14e-09	3.08e-09		2.8e-08	1.02e-08
1.11e-08	6.05e-09		4.23e-09	1.77e-09		1.02e-08	6.05e-09
1.79e-08	6.31e-09		1.13e-08	9.5e-09		3.07e-09	6.31e-09
1.77e-08	2.98e-09		9.16e-09	1.03e-08		1.58e-09	2.98e-09
2.78e-08	3.35e-09		6.37e-09	3.49e-09		2.05e-09	3.35e-09
9.59e-09	8.37e-09		5.04e-09	2.17e-09		1.3e-08	8.37e-09
2.6e-08	4.98e-10		1.62e-08	1.02e-08		3.53e-09	4.98e-10
7.97e-09	4.92e-09		4.38e-09	4.68e-09		2.4e-08	4.92e-09
3.05e-08	1.1e-09		1.24e-08	6.05e-09		3.54e-09	1.1e-09
6.93e-09	4.93e-09		5.23e-09	6.31e-09		2.79e-08	4.93e-09
1.46e-08	4.23e-09		3.81e-09	2.98e-09		6.92e-09	4.23e-09
7.8e-09	3.2e-08		6.88e-09	3.35e-09		2.79e-09	5.39e-09
1.72e-08	5.39e-09		3.9e-09	8.37e-09		2.94e-09	3.99e-09
7.33e-09	3.99e-09		1.07e-08	4.98e-10		1.66e-09	2.93e-09
1.85e-08	2.93e-09		6.45e-09	4.92e-09		2.34e-09	2.3e-09
1.44e-08	2.3e-09		1.23e-08	1.1e-09		2.23e-09	3.52e-09
2.13e-08	3.52e-09		4.99e-09	4.93e-09		2e-09	5.62e-09
1.99e-08	3.08e-09		6.62e-09	4.23e-09		1.07e-08	9.5e-09
1.16e-08	9.5e-09		9.47e-09	3.2e-08		2e-08	1.03e-08
8.95e-09	1.03e-08		1.94e-09	3.99e-09		4.2e-09	3.49e-09
1.24e-08	3.49e-09		4.31e-09	2.93e-09		2e-09	2.17e-09
2.63e-08	2.17e-09		6.3e-09	3.52e-09		1.39e-08	1.02e-08
1.31e-08	4.68e-09		6.31e-09	5.62e-09		3.49e-09	4.68e-09
7.63e-09	6.05e-09		4.24e-09	4.64e-09		2.05e-08	6.05e-09
2.46e-08	6.31e-09		5.92e-09	3.08e-09		1.03e-08	6.31e-09
2.49e-08	2.98e-09		4.72e-09	1.77e-09		4.05e-09	2.98e-09
1.58e-08	3.35e-09		6.63e-09	9.5e-09		1.01e-09	3.35e-09
4.59e-08	8.37e-09		4.86e-09	1.03e-08		4.06e-09	8.37e-09
5.53e-08	4.92e-09		3.99e-09	3.49e-09		6.68e-10	4.98e-10
6.36e-08	4.93e-09		5.92e-09	2.17e-09		3.22e-08	4.92e-09
3.02e-08	4.23e-09		5.46e-09	1.02e-08		5.99e-10	1.1e-09
2.57e-08	5.39e-09		3.73e-09	4.68e-09		3.89e-08	4.93e-09
6.01e-08	3.99e-09		1.34e-08	6.31e-09		2.61e-09	4.23e-09
2.38e-08	2.93e-09		2.76e-09	2.98e-09		1.88e-08	3.2e-08
3.05e-08	2.3e-09		1.98e-09	3.35e-09		7.47e-10	5.39e-09
2.07e-08	3.52e-09		1.84e-08	8.37e-09		2.14e-08	3.99e-09
2.05e-08	5.62e-09		1.09e-09	4.98e-10		3.69e-09	2.93e-09
2.21e-08	3.08e-09		4.22e-08	4.92e-09		4.78e-09	2.3e-09
2.65e-08	1.77e-09		4.96e-08	4.93e-09		2.88e-09	5.62e-09
3.79e-08	9.5e-09		4.57e-09	4.23e-09		7.59e-10	3.08e-09
4.92e-08	1.03e-08		2.57e-09	5.39e-09		3.09e-09	1.77e-09
3.56e-08	3.49e-09		1.33e-08	3.99e-09		7.04e-09	9.5e-09
1.67e-08	2.17e-09		2.45e-09	2.93e-09		1.06e-08	3.49e-09
6.04e-08	1.02e-08		4.77e-09	2.3e-09		3.88e-08	1.02e-08
3.36e-08	4.68e-09		2.55e-09	3.52e-09		3.42e-09	4.68e-09
5.77e-08	6.05e-09		2.06e-09	5.62e-09		1.43e-08	6.05e-09
7.92e-09	9.53e-10		2.26e-09	3.08e-09		2.2e-09	9.53e-10
4.57e-09	2.72e-09		3.45e-09	1.77e-09		1.23e-09	2.72e-09
6.76e-09	1.54e-09		1.57e-08	9.5e-09		1.03e-09	1.54e-09
5.67e-09	9.22e-10		1.59e-08	1.03e-08		1.39e-09	9.22e-10
5.93e-09	6.34e-10		1.01e-08	3.49e-09		1.46e-09	6.34e-10
6.03e-09	5.88e-10		3.42e-09	2.17e-09		1e-09	5.88e-10
9.05e-10	7.36e-10		4.61e-08	1.02e-08		7.72e-10	4.98e-10
6.88e-09	5.93e-10		5.3e-09	4.68e-09		8.76e-10	7.36e-10
4.8e-09	4.94e-10		2.65e-08	6.05e-09		9.44e-10	5.93e-10
5.38e-09	1.34e-09		2.21e-09	9.53e-10		1.51e-09	2.63e-09
5.66e-09	5.11e-10		1.02e-09	2.72e-09		7.58e-10	4.94e-10
6.08e-09	7.77e-10		7.14e-10	1.54e-09		7.61e-10	5.11e-10
7.89e-09	2.44e-09		7.15e-10	6.34e-10		6.52e-10	7.77e-10
8.27e-09	1.78e-09		6.18e-10	5.88e-10		1.21e-09	2.44e-09
5.22e-09	4.95e-10		7.95e-10	4.98e-10		7.36e-09	1.78e-09
6.72e-09	1.07e-09		1.12e-09	7.36e-10		2.51e-09	1.07e-09
4.26e-09	2.92e-10		9.15e-10	5.93e-10		4.68e-10	2.92e-10
5.74e-09	3.81e-10		1.57e-09	2.63e-09		6.23e-10	3.81e-10
4.18e-09	6.18e-10		8.01e-10	4.94e-10		1.33e-09	6.18e-10
5.06e-09	8.58e-11		1.41e-09	1.34e-09		1.32e-09	8.58e-11
6.32e-09	9.53e-10		4.44e-10	5.11e-10		1.12e-09	9.53e-10
3.65e-09	2.72e-09		1.73e-09	2.44e-09		4.68e-09	2.72e-09
5.39e-09	1.54e-09		2.13e-09	1.78e-09		3.55e-09	1.54e-09
4.52e-09	9.22e-10		8.21e-10	6.44e-10		1.33e-09	9.22e-10
4.73e-09	6.34e-10		1.1e-09	4.95e-10		6.63e-10	6.34e-10
4.8e-09	5.88e-10		5.25e-10	1.07e-09		8.73e-10	7.36e-10
4.74e-09	4.98e-10		3.87e-10	2.92e-10		9.51e-10	5.93e-10
1.14e-09	7.36e-10		6.35e-10	3.81e-10		6e-09	2.63e-09
5.48e-09	5.93e-10		3.07e-10	6.18e-10		8.16e-10	4.94e-10
5.69e-09	2.63e-09		2e-09	9.53e-10		1.29e-09	1.34e-09
4.29e-09	1.34e-09		1.36e-09	2.72e-09		6.23e-10	5.11e-10
4.85e-09	7.77e-10		1.33e-09	1.54e-09		5.35e-10	7.77e-10
6.29e-09	2.44e-09		1.79e-09	9.22e-10		9.65e-10	2.44e-09
6.59e-09	1.78e-09		9.8e-10	6.34e-10		3.09e-09	1.78e-09
6.03e-09	6.44e-10		9e-10	4.98e-10		2.66e-09	6.44e-10
4.16e-09	4.95e-10		1.16e-09	7.36e-10		9.3e-10	4.95e-10
5.36e-09	1.07e-09		1.22e-09	5.93e-10		1.46e-09	1.07e-09
4.58e-09	3.81e-10		2.06e-09	2.63e-09		5.68e-10	2.92e-10
3.34e-09	6.18e-10		1.11e-09	4.94e-10		7.04e-10	3.81e-10
4.04e-09	8.58e-11		1.42e-09	1.34e-09		1.47e-09	8.58e-11
7.05e-09	9.53e-10		8.57e-10	5.11e-10		3.66e-09	9.53e-10
4.07e-09	2.72e-09		7.19e-10	7.77e-10		2.37e-09	2.72e-09
6.01e-09	1.54e-09		2.81e-09	1.78e-09		1.73e-09	1.54e-09
5.04e-09	9.22e-10		1.58e-09	6.44e-10		3.04e-09	9.22e-10
5.28e-09	6.34e-10		1.33e-09	4.95e-10		8.85e-10	6.34e-10
5.36e-09	5.88e-10		9.32e-10	1.07e-09		1.42e-09	4.98e-10
5.29e-09	4.98e-10		6.63e-10	2.92e-10		2.16e-09	7.36e-10
1.02e-09	7.36e-10		5.62e-10	6.18e-10		1.73e-09	5.93e-10
6.11e-09	5.93e-10		1.5e-09	8.58e-11		4.24e-09	2.63e-09
6.35e-09	2.63e-09		9.25e-10	9.53e-10		1.4e-09	4.94e-10
5.04e-09	5.11e-10		1.05e-09	2.72e-09		2.96e-09	1.34e-09
5.41e-09	7.77e-10		8.53e-10	6.34e-10		4.98e-10	5.11e-10
7.02e-09	2.44e-09		7.49e-10	5.88e-10		1.68e-09	7.77e-10
7.35e-09	1.78e-09		6.96e-10	7.36e-10		3.56e-09	2.44e-09
4.64e-09	4.95e-10		9.7e-10	5.93e-10		2.24e-09	1.78e-09
5.97e-09	1.07e-09		1.44e-09	2.63e-09		1.96e-09	4.95e-10
3.79e-09	2.92e-10		9.4e-10	4.94e-10		5.55e-10	1.07e-09
5.11e-09	3.81e-10		7.83e-10	1.34e-09		7.1e-10	2.92e-10
3.72e-09	6.18e-10		1.14e-09	5.11e-10		1.18e-09	3.81e-10
4.5e-09	8.58e-11		4.17e-10	7.77e-10		2.99e-10	6.18e-10
5.94e-09	9.53e-10		5.72e-10	2.44e-09		4e-09	2.72e-09
5.07e-09	1.54e-09		1.89e-09	1.78e-09		3.07e-09	1.54e-09
4.25e-09	9.22e-10		1.84e-09	6.44e-10		9.23e-10	9.22e-10
4.45e-09	6.34e-10		9.28e-10	4.95e-10		5.16e-10	5.88e-10
4.52e-09	5.88e-10		1.1e-09	1.07e-09		4.3e-10	4.98e-10
4.46e-09	4.98e-10		8.42e-10	2.92e-10		5.89e-10	7.36e-10
1.21e-09	7.36e-10		8.23e-10	3.81e-10		6.99e-10	5.93e-10
5.16e-09	5.93e-10		8.13e-10	6.18e-10		4.68e-09	2.63e-09
5.36e-09	2.63e-09		2.86e-09	8.58e-11		6.06e-10	4.94e-10
3.6e-09	4.94e-10		2e-09	9.53e-10		8.46e-10	1.34e-09
4.04e-09	1.34e-09		9.24e-10	2.72e-09		6.32e-10	5.11e-10
4.25e-09	5.11e-10		6.5e-10	1.54e-09		3.52e-10	7.77e-10
4.56e-09	7.77e-10		1.43e-09	9.22e-10		6.23e-10	2.44e-09
5.92e-09	2.44e-09		6.45e-10	6.34e-10		3.86e-09	1.78e-09
6.2e-09	1.78e-09		5.58e-10	5.88e-10		2.55e-09	6.44e-10
5.67e-09	6.44e-10		7.18e-10	4.98e-10		6.68e-10	4.95e-10
3.91e-09	4.95e-10		1.02e-09	7.36e-10		1.94e-09	1.07e-09
5.04e-09	1.07e-09		8.25e-10	5.93e-10		5.25e-10	3.81e-10
3.2e-09	2.92e-10		1.41e-09	2.63e-09		1.02e-09	6.18e-10
3.14e-09	6.18e-10		7.23e-10	4.94e-10		1.6e-09	8.58e-11
7.24e-09	9.53e-10		4.04e-10	5.11e-10		3.31e-09	9.53e-10
4.18e-09	2.72e-09		7.35e-10	7.77e-10		2.88e-09	2.72e-09
6.18e-09	1.54e-09		1.57e-09	2.44e-09		2.04e-09	1.54e-09
5.18e-09	9.22e-10		1.93e-09	1.78e-09		2.92e-09	9.22e-10
5.42e-09	6.34e-10		7.5e-10	6.44e-10		7.18e-10	6.34e-10
5.51e-09	5.88e-10		4.76e-10	1.07e-09		1.35e-09	4.98e-10
5.44e-09	4.98e-10		3.5e-10	2.92e-10		2.14e-09	7.36e-10
9.9e-10	7.36e-10		5.73e-10	3.81e-10		1.65e-09	5.93e-10
6.29e-09	5.93e-10		2.78e-10	6.18e-10		5.14e-09	2.63e-09
6.53e-09	2.63e-09		1.19e-09	9.53e-10		1.35e-09	4.94e-10
5.18e-09	5.11e-10		9.05e-10	2.72e-09		3.02e-09	1.34e-09
5.56e-09	7.77e-10		1.02e-09	1.54e-09		4.39e-10	5.11e-10
7.21e-09	2.44e-09		1.12e-09	9.22e-10		1.68e-09	7.77e-10
7.56e-09	1.78e-09		6.72e-10	6.34e-10		3.54e-09	2.44e-09
4.77e-09	4.95e-10		5.74e-10	5.88e-10		1.65e-09	1.78e-09
6.14e-09	1.07e-09		5.8e-10	4.98e-10		1.87e-09	4.95e-10
3.9e-09	2.92e-10		7.22e-10	7.36e-10		4.13e-10	1.07e-09
5.25e-09	3.81e-10		8.18e-10	5.93e-10		7.06e-10	2.92e-10
3.83e-09	6.18e-10		1.35e-09	2.63e-09		1.16e-09	3.81e-10
4.63e-09	8.58e-11		7.55e-10	4.94e-10		2.21e-10	6.18e-10
9.79e-09	9.53e-10		6.92e-10	5.11e-10		1.44e-09	9.53e-10
8.36e-09	1.54e-09		4.38e-10	7.77e-10		3.18e-09	2.72e-09
7e-09	9.22e-10		8e-10	2.44e-09		2.48e-09	1.54e-09
7.33e-09	6.34e-10		1.83e-09	1.78e-09		1.41e-09	9.22e-10
7.45e-09	5.88e-10		7.17e-10	1.07e-09		6.39e-10	5.88e-10
7.35e-09	4.98e-10		5.18e-10	2.92e-10		6.41e-10	4.98e-10
7.33e-10	7.36e-10		6.22e-10	3.81e-10		8.97e-10	7.36e-10
8.5e-09	5.93e-10		4.64e-10	6.18e-10		9.67e-10	5.93e-10
8.83e-09	2.63e-09		1.48e-09	8.58e-11		8.05e-10	4.94e-10
5.93e-09	4.94e-10		2.01e-09	9.53e-10		1.24e-09	1.34e-09
6.65e-09	1.34e-09		1.23e-09	2.72e-09		6.19e-10	5.11e-10
7e-09	5.11e-10		1.11e-09	1.54e-09		5.68e-10	7.77e-10
7.52e-09	7.77e-10		1.7e-09	9.22e-10		1.07e-09	2.44e-09
9.75e-09	2.44e-09		7.45e-10	5.88e-10		3.91e-09	1.78e-09
9.35e-09	6.44e-10		8.42e-10	4.98e-10		1.93e-09	6.44e-10
6.45e-09	4.95e-10		1.12e-09	7.36e-10		9.75e-10	4.95e-10
8.3e-09	1.07e-09		1.1e-09	5.93e-10		1.57e-09	1.07e-09
7.1e-09	3.81e-10		1.88e-09	2.63e-09		5.13e-10	2.92e-10
5.17e-09	6.18e-10		9.89e-10	4.94e-10		6.76e-10	3.81e-10
6.26e-09	8.58e-11		1.38e-09	1.34e-09		1.33e-09	8.58e-11
6.07e-09	9.53e-10		7.06e-10	5.11e-10		4.95e-10	9.53e-10
3.5e-09	2.72e-09		7.14e-10	7.77e-10		1.03e-08	2.72e-09
5.18e-09	1.54e-09		2.58e-09	1.78e-09		7.83e-09	1.54e-09
4.34e-09	9.22e-10		1.31e-09	6.44e-10		8.98e-10	6.34e-10
4.55e-09	6.34e-10		1.23e-09	4.95e-10		6.95e-10	5.88e-10
4.56e-09	4.98e-10		7.82e-10	1.07e-09		6.45e-10	7.36e-10
1.18e-09	7.36e-10		5.56e-10	2.92e-10		1.07e-08	2.63e-09
5.47e-09	2.63e-09		4.62e-10	6.18e-10		8.63e-10	4.94e-10
3.67e-09	4.94e-10		1.16e-09	8.58e-11		9.62e-10	1.34e-09
4.13e-09	1.34e-09		1.24e-09	9.53e-10		1.22e-09	5.11e-10
4.66e-09	7.77e-10		9.7e-10	2.72e-09		3.87e-10	7.77e-10
6.05e-09	2.44e-09		1.11e-09	1.54e-09		4.4e-10	2.44e-09
6.34e-09	1.78e-09		7.23e-10	6.34e-10		4.56e-09	1.78e-09
5.79e-09	6.44e-10		6.18e-10	5.88e-10		6.77e-09	6.44e-10
4e-09	4.95e-10		6.17e-10	4.98e-10		7.58e-10	4.95e-10
5.15e-09	1.07e-09		7.61e-10	7.36e-10		3.51e-09	1.07e-09
3.27e-09	2.92e-10		8.77e-10	5.93e-10		9.28e-10	2.92e-10
4.4e-09	3.81e-10		1.44e-09	2.63e-09		8.22e-10	3.81e-10
3.21e-09	6.18e-10		8.12e-10	4.94e-10		2.03e-09	6.18e-10
3.88e-09	8.58e-11		9.13e-10	1.34e-09		3.43e-09	8.58e-11
5.35e-09	9.53e-10		7.55e-10	5.11e-10		3.74e-09	9.53e-10
3.09e-09	2.72e-09		8.2e-10	2.44e-09		1.78e-09	2.72e-09
4.56e-09	1.54e-09		1.95e-09	1.78e-09		1.35e-09	1.54e-09
3.82e-09	9.22e-10		1.33e-09	6.44e-10		2.85e-09	9.22e-10
4e-09	6.34e-10		9.18e-10	4.95e-10		1.08e-09	6.34e-10
4.07e-09	5.88e-10		7.8e-10	1.07e-09		9.64e-10	5.88e-10
4.01e-09	4.98e-10		5.65e-10	2.92e-10		1.36e-09	4.98e-10
1.34e-09	7.36e-10		5.06e-10	6.18e-10		1.97e-09	7.36e-10
4.64e-09	5.93e-10		1.61e-09	8.58e-11		1.65e-09	5.93e-10
4.82e-09	2.63e-09		9.44e-10	2.72e-09		3.12e-09	2.63e-09
3.24e-09	4.94e-10		1.33e-09	1.54e-09		1.31e-09	4.94e-10
3.82e-09	5.11e-10		1.01e-09	9.22e-10		2.58e-09	1.34e-09
4.1e-09	7.77e-10		6.61e-10	5.88e-10		5.55e-10	5.11e-10
5.32e-09	2.44e-09		5.82e-10	4.98e-10		1.52e-09	7.77e-10
5.58e-09	1.78e-09		6.45e-10	7.36e-10		3.19e-09	2.44e-09
3.52e-09	4.95e-10		8.7e-10	5.93e-10		3.2e-09	1.78e-09
4.53e-09	1.07e-09		1.32e-09	2.63e-09		1.86e-09	4.95e-10
2.88e-09	2.92e-10		8.36e-10	4.94e-10		6.61e-10	2.92e-10
3.88e-09	3.81e-10		7.38e-10	1.34e-09		1.09e-09	3.81e-10
3.42e-09	8.58e-11		9.79e-10	5.11e-10		4.38e-10	6.18e-10
6.9e-09	9.53e-10		3.84e-10	7.77e-10		1.14e-09	9.53e-10
3.98e-09	2.72e-09		5.65e-10	2.44e-09		3.09e-09	2.72e-09
4.93e-09	9.22e-10		1.75e-09	1.78e-09		2.45e-09	1.54e-09
5.16e-09	6.34e-10		1.6e-09	6.44e-10		1.06e-09	9.22e-10
5.25e-09	5.88e-10		8.46e-10	4.95e-10		9.11e-10	6.34e-10
5.18e-09	4.98e-10		7.23e-10	2.92e-10		6.49e-10	5.88e-10
1.04e-09	7.36e-10		7.25e-10	3.81e-10		7.84e-10	5.93e-10
5.98e-09	5.93e-10		6.92e-10	6.18e-10		3.62e-09	2.63e-09
6.22e-09	2.63e-09		2.42e-09	8.58e-11		6.63e-10	4.94e-10
4.17e-09	4.94e-10		7.99e-10	9.53e-10		8.82e-10	1.34e-09
4.69e-09	1.34e-09		9.1e-10	2.72e-09		6.96e-10	5.11e-10
5.29e-09	7.77e-10		1.36e-09	1.54e-09		4.06e-10	7.77e-10
6.87e-09	2.44e-09		9.33e-10	9.22e-10		7.26e-10	2.44e-09
7.2e-09	1.78e-09		7.48e-10	6.34e-10		4.92e-09	1.78e-09
6.58e-09	6.44e-10		6.59e-10	5.88e-10		2.13e-09	6.44e-10
4.54e-09	4.95e-10		5.6e-10	4.98e-10		7.66e-10	4.95e-10
5.85e-09	1.07e-09		6.01e-10	7.36e-10		2.18e-09	1.07e-09
3.71e-09	2.92e-10		8.45e-10	5.93e-10		5.62e-10	3.81e-10
3.64e-09	6.18e-10		1.25e-09	2.63e-09		1.12e-09	6.18e-10
4.41e-09	8.58e-11		6.75e-10	1.34e-09		1.63e-09	8.58e-11
7.36e-09	9.53e-10		1.03e-09	5.11e-10		6.83e-10	9.53e-10
4.25e-09	2.72e-09		3.61e-10	7.77e-10		4.53e-09	2.72e-09
6.28e-09	1.54e-09		4.95e-10	2.44e-09		3.57e-09	1.54e-09
5.26e-09	9.22e-10		1.63e-09	6.44e-10		7.33e-10	9.22e-10
5.51e-09	6.34e-10		8.04e-10	4.95e-10		9.4e-10	6.34e-10
5.53e-09	4.98e-10		7.59e-10	2.92e-10		3.96e-10	4.98e-10
9.74e-10	7.36e-10		7.25e-10	3.81e-10		4.65e-10	7.36e-10
6.39e-09	5.93e-10		7.42e-10	6.18e-10		4.68e-09	2.63e-09
6.64e-09	2.63e-09		2.64e-09	8.58e-11		6.32e-10	1.34e-09
5e-09	1.34e-09		3.21e-09	9.53e-10		8.77e-10	5.11e-10
5.26e-09	5.11e-10		1.66e-09	1.54e-09		2.69e-10	7.77e-10
7.33e-09	2.44e-09		2.72e-09	9.22e-10		4e-10	2.44e-09
7.68e-09	1.78e-09		1.38e-09	6.34e-10		5.52e-09	1.78e-09
7.03e-09	6.44e-10		1.17e-09	5.88e-10		3.34e-09	6.44e-10
4.85e-09	4.95e-10		1.35e-09	4.98e-10		5.82e-10	4.95e-10
6.24e-09	1.07e-09		1.79e-09	7.36e-10		3.12e-09	1.07e-09
3.96e-09	2.92e-10		1.74e-09	5.93e-10		5.49e-10	2.92e-10
5.34e-09	3.81e-10		2.98e-09	2.63e-09		5.22e-10	3.81e-10
3.89e-09	6.18e-10		1.56e-09	4.94e-10		1.7e-09	6.18e-10
4.7e-09	8.58e-11		2.22e-09	1.34e-09		2.32e-09	8.58e-11
1.9e-08	1.18e-09		1.14e-09	7.77e-10		2.06e-09	1.18e-09
1.93e-08	7.74e-10		4.09e-09	1.78e-09		6.47e-10	7.74e-10
2.4e-08	6.13e-10		1.95e-09	6.44e-10		9.13e-10	6.13e-10
1.07e-08	3.19e-09		1.97e-09	4.95e-10		2.58e-09	3.19e-09
2.21e-08	4.62e-10		1.18e-09	1.07e-09		7.11e-09	4.3e-09
8.83e-09	4.3e-09		8.43e-10	2.92e-10		9.34e-10	3.37e-10
2.39e-08	3.37e-10		1.24e-09	3.81e-10		8.44e-09	4.74e-09
7.71e-09	4.74e-09		6.89e-10	6.18e-10		1.24e-09	1.6e-09
8.99e-09	1.97e-08		1.48e-09	8.58e-11		7.07e-09	1.97e-08
1.81e-08	7.61e-10		2.38e-09	1.18e-09		7.03e-10	7.61e-10
8.38e-09	2.16e-09		5.38e-10	7.74e-10		8.65e-09	2.16e-09
2.03e-08	7.74e-10		2.84e-09	3.19e-09		6.43e-10	7.74e-10
7.41e-09	1.5e-08		4.27e-10	4.62e-10		1.86e-08	1.5e-08
1.59e-08	6.5e-10		6.06e-09	4.3e-09		8.07e-10	6.5e-10
2.29e-08	1.03e-09		5.1e-10	3.37e-10		7.78e-10	8.84e-10
2.2e-08	9.45e-10		6.84e-09	4.74e-09		8.71e-10	1.03e-09
1.88e-08	7.43e-10		9.19e-10	1.6e-09		5.02e-10	7.43e-10
1.32e-08	4.8e-09		5.31e-09	1.97e-08		2.51e-09	4.8e-09
1.38e-08	1.24e-09		5.57e-10	7.61e-10		3.52e-09	6.69e-09
2.58e-08	3.6e-10		1.84e-09	2.16e-09		1.77e-09	1.24e-09
8.82e-09	6.52e-09		5e-10	7.74e-10		2.11e-09	3.6e-10
1.25e-08	1.24e-09		1.07e-08	1.5e-08		1.01e-09	1.24e-09
8.62e-09	2.55e-09		6.11e-10	8.84e-10		5.25e-09	2.55e-09
1.02e-08	1.18e-09		5.43e-10	1.03e-09		5.89e-09	1.18e-09
1.04e-08	7.74e-10		7.98e-10	1.15e-09		5.42e-09	3.19e-09
1.29e-08	6.13e-10		5.31e-10	9.45e-10		7.14e-10	4.62e-10
5.76e-09	3.19e-09		6.42e-10	7.43e-10		2.19e-08	4.3e-09
1.19e-08	4.62e-10		2.55e-09	4.8e-09		8.42e-10	3.37e-10
4.74e-09	4.3e-09		2.44e-09	6.69e-09		2.61e-08	4.74e-09
4.14e-09	4.74e-09		1.65e-09	1.24e-09		2.55e-09	1.6e-09
7.19e-09	1.6e-09		7.38e-10	3.6e-10		2.05e-08	1.97e-08
4.82e-09	1.97e-08		9.23e-10	1.24e-09		8.68e-10	7.61e-10
9.69e-09	7.61e-10		4.09e-09	2.55e-09		8.99e-09	2.16e-09
4.5e-09	2.16e-09		3.33e-09	1.18e-09		7.65e-10	7.74e-10
1.09e-08	7.74e-10		7.76e-10	7.74e-10		5.52e-08	1.5e-08
3.97e-09	1.5e-08		7.6e-10	6.13e-10		1.92e-09	6.5e-10
8.5e-09	6.5e-10		8.08e-09	4.3e-09		9.45e-10	8.84e-10
1.24e-08	8.84e-10		7.28e-10	3.37e-10		8.6e-10	9.45e-10
1.23e-08	1.03e-09		8.81e-09	4.74e-09		8.53e-10	7.43e-10
1.18e-08	9.45e-10		7.36e-09	1.97e-08		6.4e-09	4.8e-09
7.09e-09	4.8e-09		8.03e-10	7.61e-10		9.15e-09	6.69e-09
4.92e-09	6.69e-09		2.32e-09	2.16e-09		5.17e-09	1.24e-09
7.4e-09	1.24e-09		7.32e-10	7.74e-10		1.18e-09	3.6e-10
1.38e-08	3.6e-10		1.4e-08	1.5e-08		2.46e-08	6.52e-09
6.69e-09	1.24e-09		1.21e-09	6.5e-10		2.46e-09	1.24e-09
4.63e-09	2.55e-09		9.14e-10	8.84e-10		1.58e-08	2.55e-09
1.36e-08	1.18e-09		8.13e-10	1.03e-09		2.11e-09	1.18e-09
1.38e-08	7.74e-10		1.15e-09	1.15e-09		8.29e-10	7.74e-10
1.72e-08	6.13e-10		7.93e-10	9.45e-10		8.1e-10	6.13e-10
7.67e-09	3.19e-09		9.39e-10	7.43e-10		3.68e-09	3.19e-09
1.58e-08	4.62e-10		3.59e-09	4.8e-09		5.15e-10	4.62e-10
6.31e-09	4.3e-09		3.34e-09	6.69e-09		7.6e-09	4.3e-09
1.71e-08	3.37e-10		2.28e-09	1.24e-09		9e-10	3.37e-10
5.51e-09	4.74e-09		1.1e-09	3.6e-10		9.76e-09	4.74e-09
9.58e-09	1.6e-09		8.81e-09	6.52e-09		1.42e-09	1.6e-09
6.42e-09	1.97e-08		1.3e-09	1.24e-09		7.3e-09	1.97e-08
1.29e-08	7.61e-10		5.52e-09	2.55e-09		8.96e-10	7.61e-10
1.45e-08	7.74e-10		3.19e-09	1.18e-09		5.03e-09	2.16e-09
5.29e-09	1.5e-08		1.58e-09	6.13e-10		7.81e-10	7.74e-10
1.13e-08	6.5e-10		2.89e-09	3.19e-09		2.23e-08	1.5e-08
1.66e-08	8.84e-10		1.88e-09	4.62e-10		8.65e-10	8.84e-10
1.64e-08	1.03e-09		5.71e-09	4.3e-09		8.86e-10	9.45e-10
1.57e-08	9.45e-10		2.28e-09	3.37e-10		5.54e-10	7.43e-10
9.44e-09	4.8e-09		2.05e-09	1.6e-09		2.92e-09	4.8e-09
6.56e-09	6.69e-09		6.32e-09	1.97e-08		1.75e-09	1.24e-09
9.85e-09	1.24e-09		1.11e-09	7.61e-10		1.46e-09	3.6e-10
1.84e-08	3.6e-10		1.45e-09	2.16e-09		9.06e-09	6.52e-09
6.3e-09	6.52e-09		1.13e-09	7.74e-10		1.23e-09	1.24e-09
6.16e-09	2.55e-09		8.64e-09	1.5e-08		5.64e-09	2.55e-09
2.87e-08	1.18e-09		1.39e-09	6.5e-10		2.73e-09	1.18e-09
2.92e-08	7.74e-10		1.6e-09	8.84e-10		1.99e-09	7.74e-10
3.64e-08	6.13e-10		1.5e-09	1.03e-09		8.28e-09	6.13e-10
1.63e-08	3.19e-09		1.45e-09	1.15e-09		8.93e-10	3.19e-09
3.35e-08	4.62e-10		1.42e-09	9.45e-10		5.18e-09	4.62e-10
1.34e-08	4.3e-09		1.38e-09	7.43e-10		6.31e-09	3.37e-10
3.63e-08	3.37e-10		2.89e-09	6.69e-09		3.2e-09	4.74e-09
1.17e-08	4.74e-09		2.13e-09	1.24e-09		2.13e-09	1.6e-09
2.03e-08	1.6e-09		1.76e-09	3.6e-10		5.5e-09	1.97e-08
1.27e-08	2.16e-09		5.76e-09	6.52e-09		2.18e-09	7.61e-10
3.07e-08	7.74e-10		1.46e-09	1.24e-09		1.24e-07	2.16e-09
1.12e-08	1.5e-08		4.25e-09	2.55e-09		2.53e-09	7.74e-10
2.4e-08	6.5e-10		2.68e-09	1.18e-09		5.03e-09	1.5e-08
3.51e-08	8.84e-10		6.16e-10	7.74e-10		1.37e-09	6.5e-10
3.47e-08	1.03e-09		5.07e-10	4.62e-10		3.33e-09	8.84e-10
3.33e-08	9.45e-10		6.64e-09	4.3e-09		4.14e-09	1.03e-09
2.85e-08	7.43e-10		6.03e-10	3.37e-10		3.45e-09	9.45e-10
2e-08	4.8e-09		7.36e-09	4.74e-09		2.35e-09	7.43e-10
1.39e-08	6.69e-09		1.07e-09	1.6e-09		1.97e-09	4.8e-09
2.09e-08	1.24e-09		5.95e-09	1.97e-08		1.62e-09	6.69e-09
3.91e-08	3.6e-10		6.38e-10	7.61e-10		2.8e-09	1.24e-09
1.34e-08	6.52e-09		1.95e-09	2.16e-09		3.16e-08	3.6e-10
1.89e-08	1.24e-09		5.79e-10	7.74e-10		3.54e-09	6.52e-09
1.31e-08	2.55e-09		1.16e-08	1.5e-08		3.52e-09	2.55e-09
1.36e-08	1.18e-09		7.19e-10	8.84e-10		1.49e-09	1.18e-09
1.39e-08	7.74e-10		6.39e-10	1.03e-09		6.56e-10	7.74e-10
1.73e-08	6.13e-10		9.12e-10	1.15e-09		1.13e-09	6.13e-10
7.71e-09	3.19e-09		6.24e-10	9.45e-10		2.02e-09	3.19e-09
1.59e-08	4.62e-10		7.42e-10	7.43e-10		6.63e-10	4.62e-10
1.72e-08	3.37e-10		2.88e-09	4.8e-09		1.09e-09	3.37e-10
5.54e-09	4.74e-09		2.71e-09	6.69e-09		5.76e-09	4.74e-09
9.63e-09	1.6e-09		1.84e-09	1.24e-09		1.03e-09	1.6e-09
6.46e-09	1.97e-08		8.63e-10	3.6e-10		5.02e-09	1.97e-08
6.02e-09	2.16e-09		7.3e-09	6.52e-09		9.83e-09	2.16e-09
1.45e-08	7.74e-10		1.04e-09	1.24e-09		6.84e-10	7.74e-10
5.32e-09	1.5e-08		4.51e-09	2.55e-09		1.28e-08	1.5e-08
1.14e-08	6.5e-10		2.77e-09	1.18e-09		6.33e-10	6.5e-10
1.67e-08	8.84e-10		9.64e-10	7.74e-10		8.18e-10	8.84e-10
1.65e-08	1.03e-09		1.45e-09	6.13e-10		8.5e-10	9.45e-10
1.58e-08	9.45e-10		2.49e-09	3.19e-09		4.82e-10	7.43e-10
9.49e-09	4.8e-09		1.81e-09	4.62e-10		1.86e-09	4.8e-09
6.59e-09	6.69e-09		4.92e-09	4.3e-09		2.56e-09	6.69e-09
9.9e-09	1.24e-09		2.2e-09	3.37e-10		1.27e-09	1.24e-09
1.85e-08	3.6e-10		1.83e-09	1.6e-09		2.82e-09	3.6e-10
6.34e-09	6.52e-09		5.47e-09	1.97e-08		5.5e-09	6.52e-09
8.97e-09	1.24e-09		9.91e-10	7.61e-10		7.7e-10	1.24e-09
6.19e-09	2.55e-09		1.25e-09	2.16e-09		3.66e-09	2.55e-09
2.93e-08	1.18e-09		1.01e-09	7.74e-10		5.42e-09	1.18e-09
2.98e-08	7.74e-10		7.44e-09	1.5e-08		8.02e-10	7.74e-10
3.71e-08	6.13e-10		1.23e-09	6.5e-10		2.15e-09	6.13e-10
1.66e-08	3.19e-09		1.45e-09	8.84e-10		1.95e-09	3.19e-09
1.36e-08	4.3e-09		1.29e-09	9.45e-10		1.87e-09	4.62e-10
3.7e-08	3.37e-10		1.23e-09	7.43e-10		1.53e-08	4.3e-09
1.19e-08	4.74e-09		3.08e-09	4.8e-09		1.92e-09	3.37e-10
2.07e-08	1.6e-09		2.5e-09	6.69e-09		1.43e-08	4.74e-09
2.79e-08	7.61e-10		1.85e-09	1.24e-09		2.19e-09	1.6e-09
1.3e-08	2.16e-09		1.59e-09	3.6e-10		8.24e-10	7.61e-10
3.13e-08	7.74e-10		4.96e-09	6.52e-09		4.95e-08	2.16e-09
1.14e-08	1.5e-08		1.28e-09	1.24e-09		8.96e-10	7.74e-10
2.45e-08	6.5e-10		3.67e-09	2.55e-09		2.58e-08	1.5e-08
3.58e-08	8.84e-10		3.73e-09	1.18e-09		1.51e-09	6.5e-10
3.54e-08	1.03e-09		8.44e-10	7.74e-10		1.31e-09	8.84e-10
3.4e-08	9.45e-10		7.6e-10	6.13e-10		1.33e-09	1.03e-09
2.91e-08	7.43e-10		4.39e-09	3.19e-09		1.21e-09	9.45e-10
2.04e-08	4.8e-09		5.55e-10	4.62e-10		1.16e-09	7.43e-10
1.42e-08	6.69e-09		9.35e-09	4.3e-09		4.21e-09	4.8e-09
2.13e-08	1.24e-09		6.46e-10	3.37e-10		4.7e-09	6.69e-09
3.99e-08	3.6e-10		1.04e-08	4.74e-09		5.19e-09	1.24e-09
1.36e-08	6.52e-09		1.43e-09	1.6e-09		6.9e-09	3.6e-10
1.93e-08	1.24e-09		2.76e-09	2.16e-09		1.45e-08	6.52e-09
1.33e-08	2.55e-09		7.83e-10	7.74e-10		1.12e-08	2.55e-09
7.76e-09	1.18e-09		1.64e-08	1.5e-08		2.51e-09	1.18e-09
7.9e-09	7.74e-10		1.33e-09	6.5e-10		1.6e-09	7.74e-10
9.83e-09	6.13e-10		9.44e-10	8.84e-10		1.74e-09	6.13e-10
4.39e-09	3.19e-09		8.34e-10	1.03e-09		5.35e-09	3.19e-09
9.05e-09	4.62e-10		1.25e-09	1.15e-09		1.09e-09	4.62e-10
3.61e-09	4.3e-09		8.19e-10	9.45e-10		1.94e-09	3.37e-10
9.79e-09	3.37e-10		1e-09	7.43e-10		9.66e-09	4.74e-09
3.15e-09	4.74e-09		4e-09	4.8e-09		2.4e-09	1.6e-09
5.49e-09	1.6e-09		3.8e-09	6.69e-09		8.19e-09	1.97e-08
3.68e-09	1.97e-08		2.58e-09	1.24e-09		1.75e-09	7.61e-10
3.43e-09	2.16e-09		1.03e-08	6.52e-09		1.57e-09	7.74e-10
8.29e-09	7.74e-10		1.45e-09	1.24e-09		2.35e-08	1.5e-08
3.03e-09	1.5e-08		6.34e-09	2.55e-09		1.51e-09	6.5e-10
6.49e-09	6.5e-10		2.4e-09	1.18e-09		1.78e-09	8.84e-10
9.48e-09	8.84e-10		5.91e-10	7.74e-10		1.84e-09	9.45e-10
9.38e-09	1.03e-09		6.67e-10	6.13e-10		1.07e-09	7.43e-10
8.99e-09	9.45e-10		2.63e-09	3.19e-09		4.04e-09	4.8e-09
5.41e-09	4.8e-09		5.56e-09	4.3e-09		5.75e-09	6.69e-09
3.76e-09	6.69e-09		7.93e-10	3.37e-10		1.97e-09	1.24e-09
5.64e-09	1.24e-09		5.95e-09	4.74e-09		2.64e-09	3.6e-10
3.61e-09	6.52e-09		1.08e-09	1.6e-09		9.24e-09	6.52e-09
5.11e-09	1.24e-09		5.23e-09	1.97e-08		1.83e-09	1.24e-09
3.53e-09	2.55e-09		6.11e-10	7.61e-10		6.02e-09	2.55e-09
1.53e-08	1.18e-09		1.56e-09	2.16e-09		1.96e-09	1.18e-09
1.55e-08	7.74e-10		5.74e-10	7.74e-10		6.56e-10	7.74e-10
1.93e-08	6.13e-10		9.47e-09	1.5e-08		2.27e-09	6.13e-10
8.63e-09	3.19e-09		8.87e-10	6.5e-10		9.2e-10	3.19e-09
1.78e-08	4.62e-10		7.55e-10	8.84e-10		1.49e-09	4.62e-10
7.1e-09	4.3e-09		6.81e-10	1.03e-09		5.07e-09	4.3e-09
1.93e-08	3.37e-10		8.63e-10	1.15e-09		1.85e-09	3.37e-10
6.2e-09	4.74e-09		6.57e-10	9.45e-10		1.07e-09	1.6e-09
1.08e-08	1.6e-09		7.32e-10	7.43e-10		5.55e-09	1.97e-08
7.23e-09	1.97e-08		2.6e-09	4.8e-09		7.21e-10	7.61e-10
1.45e-08	7.61e-10		2.36e-09	6.69e-09		3.97e-08	2.16e-09
6.74e-09	2.16e-09		1.63e-09	1.24e-09		7.92e-10	7.74e-10
1.63e-08	7.74e-10		8.83e-10	3.6e-10		8.77e-09	1.5e-08
5.95e-09	1.5e-08		6e-09	6.52e-09		1.08e-09	8.84e-10
1.86e-08	8.84e-10		3.53e-09	1.18e-09		1.29e-09	1.03e-09
1.84e-08	1.03e-09		1.04e-09	6.13e-10		1.09e-09	9.45e-10
1.77e-08	9.45e-10		3.71e-09	3.19e-09		1.61e-09	4.8e-09
1.51e-08	7.43e-10		9.63e-10	4.62e-10		1.75e-09	6.69e-09
1.06e-08	4.8e-09		7.75e-09	4.3e-09		1.89e-09	1.24e-09
7.38e-09	6.69e-09		1.15e-09	3.37e-10		8.05e-09	3.6e-10
1.11e-08	1.24e-09		8.01e-09	4.74e-09		4.79e-09	6.52e-09
2.07e-08	3.6e-10		1.67e-09	1.6e-09		7.12e-10	1.24e-09
7.09e-09	6.52e-09		7.58e-09	1.97e-08		3.77e-09	2.55e-09
1.66e-08	1.18e-09		9.36e-10	7.61e-10		2.09e-09	1.18e-09
1.69e-08	7.74e-10		2.08e-09	2.16e-09		9.2e-10	7.74e-10
2.1e-08	6.13e-10		8.87e-10	7.74e-10		1.69e-09	6.13e-10
9.39e-09	3.19e-09		1.33e-09	6.5e-10		2.46e-09	3.19e-09
1.94e-08	4.62e-10		1.17e-09	8.84e-10		1.07e-09	4.62e-10
7.73e-09	4.3e-09		1.06e-09	1.03e-09		6.13e-09	4.3e-09
2.1e-08	3.37e-10		1.02e-09	9.45e-10		1.65e-09	3.37e-10
1.17e-08	1.6e-09		1.13e-09	7.43e-10		6.8e-09	4.74e-09
7.87e-09	1.97e-08		3.85e-09	4.8e-09		6.75e-09	1.97e-08
1.58e-08	7.61e-10		3.41e-09	6.69e-09		1.01e-09	7.61e-10
7.34e-09	2.16e-09		2.38e-09	1.24e-09		1.22e-08	2.16e-09
1.77e-08	7.74e-10		1.37e-09	3.6e-10		9.78e-10	7.74e-10
6.48e-09	1.5e-08		8.22e-09	6.52e-09		9.26e-10	6.5e-10
2.03e-08	8.84e-10		1.43e-09	1.24e-09		1.23e-09	8.84e-10
2.01e-08	1.03e-09		5.44e-09	2.55e-09		1.43e-09	1.03e-09
1.92e-08	9.45e-10		2.07e-09	1.18e-09		1.25e-09	9.45e-10
1.65e-08	7.43e-10		5.17e-10	7.74e-10		2.58e-09	4.8e-09
1.16e-08	4.8e-09		6.08e-10	6.13e-10		3.33e-09	6.69e-09
8.03e-09	6.69e-09		2.26e-09	3.19e-09		1.77e-09	1.24e-09
2.26e-08	3.6e-10		6.44e-10	4.62e-10		4e-09	3.6e-10
7.72e-09	6.52e-09		4.78e-09	4.3e-09		6.7e-09	6.52e-09
1.09e-08	1.24e-09		7.79e-10	3.37e-10		1.09e-09	1.24e-09
7.55e-09	2.55e-09		5.12e-09	4.74e-09		4.71e-09	2.55e-09
7.93e-09	1.18e-09		9.53e-10	1.6e-09		5.1e-10	7.74e-10
8.06e-09	7.74e-10		4.5e-09	1.97e-08		4.14e-10	6.13e-10
4.48e-09	3.19e-09		5.35e-10	7.61e-10		3.42e-09	3.19e-09
9.24e-09	4.62e-10		5.06e-10	7.74e-10		3.71e-10	4.62e-10
3.69e-09	4.3e-09		8.14e-09	1.5e-08		1.33e-08	4.3e-09
1e-08	3.37e-10		6.75e-10	8.84e-10		1.63e-08	4.74e-09
3.22e-09	4.74e-09		6.12e-10	1.03e-09		1.38e-09	1.6e-09
5.6e-09	1.6e-09		7.52e-10	1.15e-09		1.18e-08	1.97e-08
3.75e-09	1.97e-08		5.89e-10	9.45e-10		5.22e-10	7.61e-10
7.54e-09	7.61e-10		6.44e-10	7.43e-10		8.31e-09	2.16e-09
3.5e-09	2.16e-09		2.25e-09	4.8e-09		4.46e-10	7.74e-10
3.09e-09	1.5e-08		2.03e-09	6.69e-09		3.37e-08	1.5e-08
6.62e-09	6.5e-10		1.4e-09	1.24e-09		1.08e-09	6.5e-10
9.68e-09	8.84e-10		5.16e-09	6.52e-09		5.21e-10	8.84e-10
9.18e-09	9.45e-10		8.26e-10	1.24e-09		5.01e-10	1.03e-09
7.86e-09	7.43e-10		3.3e-09	2.55e-09		4.9e-10	9.45e-10
5.52e-09	4.8e-09		3.26e-09	1.18e-09		4.52e-10	7.43e-10
3.83e-09	6.69e-09		7.42e-10	7.74e-10		3.6e-09	4.8e-09
5.76e-09	1.24e-09		6.9e-10	6.13e-10		5.35e-09	6.69e-09
1.08e-08	3.6e-10		5.35e-10	4.62e-10		3.03e-09	1.24e-09
3.68e-09	6.52e-09		8.11e-09	4.3e-09		1.5e-08	6.52e-09
5.21e-09	1.24e-09		9e-09	4.74e-09		1.4e-09	1.24e-09
3.6e-09	2.55e-09		1.27e-09	1.6e-09		9.37e-09	2.55e-09
2.68e-08	5.3e-09		7.24e-09	1.97e-08		2.53e-09	1.95e-09
2.77e-08	1.95e-09		7.68e-10	7.61e-10		3.27e-09	1.52e-09
3.26e-08	6.95e-10		2.39e-09	2.16e-09		6.04e-09	1.38e-08
1.23e-08	2.66e-08		6.92e-10	7.74e-10		4.95e-09	6.95e-10
3.48e-08	6.83e-10		1.42e-08	1.5e-08		2.41e-08	2.66e-08
1.05e-08	4.75e-08		1.17e-09	6.5e-10		5.12e-09	6.83e-10
1.91e-08	5.62e-09		8.45e-10	8.84e-10		2.41e-08	4.75e-08
1.21e-08	1.65e-07		7.49e-10	1.03e-09		8.95e-09	5.62e-09
2.49e-08	3.49e-09		7.34e-10	9.45e-10		2.94e-08	1.65e-07
1.22e-08	4.06e-09		8.88e-10	7.43e-10		2.45e-09	3.49e-09
2.83e-08	3.01e-09		3.49e-09	4.8e-09		3.61e-09	4.06e-09
2.11e-08	5.39e-09		3.3e-09	6.69e-09		2.62e-09	3.01e-09
3.28e-08	2.77e-09		2.25e-09	1.24e-09		3.02e-09	5.39e-09
3.31e-08	2.27e-09		1.02e-09	3.6e-10		3.68e-09	2.77e-09
3.2e-08	1.82e-09		8.92e-09	6.52e-09		3.71e-09	2.27e-09
2.74e-08	1.45e-09		1.27e-09	1.24e-09		3.39e-09	1.82e-09
1.91e-08	1.07e-08		5.51e-09	2.55e-09		3.03e-09	1.45e-09
1.31e-08	2.08e-08		1.41e-08	5.3e-09		2.39e-08	2.08e-08
3.71e-08	1.02e-09		3.41e-09	1.95e-09		5.76e-09	5.21e-09
1.25e-08	2.64e-08		1.65e-08	1.38e-08		3.83e-09	1.02e-09
1.78e-08	3.99e-09		1.53e-09	6.95e-10		1.55e-08	2.64e-08
1.11e-08	4.73e-08		3.41e-08	2.66e-08		1.84e-08	4.73e-08
1.56e-08	5.3e-09		1.64e-09	6.83e-10		4.81e-09	5.3e-09
1.61e-08	1.95e-09		3.54e-08	4.75e-08		1.54e-09	1.52e-09
2.02e-08	1.52e-09		5.25e-09	5.62e-09		7.25e-09	1.38e-08
8.66e-09	1.38e-08		2.9e-08	1.65e-07		2.07e-09	6.95e-10
1.9e-08	6.95e-10		3.18e-09	3.49e-09		2e-09	6.83e-10
6.14e-09	4.75e-08		1.17e-08	4.06e-09		2.73e-08	4.75e-08
1.11e-08	5.62e-09		2.88e-09	3.01e-09		5.5e-09	5.62e-09
7.06e-09	1.65e-07		4.45e-09	5.39e-09		2.53e-08	1.65e-07
1.45e-08	3.49e-09		3.44e-09	2.77e-09		1.74e-09	3.49e-09
7.12e-09	4.06e-09		3.15e-09	2.27e-09		4.91e-09	4.06e-09
1.64e-08	3.01e-09		3.22e-09	1.82e-09		1.77e-09	3.01e-09
1.23e-08	5.39e-09		4.08e-09	1.45e-09		2.49e-09	5.39e-09
1.91e-08	2.77e-09		1.67e-08	1.07e-08		2.33e-09	2.77e-09
1.93e-08	2.27e-09		1.5e-08	2.08e-08		2.28e-09	2.27e-09
1.86e-08	1.82e-09		9.76e-09	5.21e-09		2.14e-09	1.82e-09
1.11e-08	1.07e-08		4.28e-09	1.02e-09		1.98e-09	1.45e-09
7.65e-09	2.08e-08		3.89e-08	2.64e-08		9.92e-09	1.07e-08
1.11e-08	5.21e-09		5.63e-09	3.99e-09		1.83e-08	2.08e-08
2.16e-08	1.02e-09		1.94e-08	5.3e-09		2.08e-09	1.02e-09
7.28e-09	2.64e-08		4.7e-09	1.95e-09		1.97e-08	2.64e-08
1.04e-08	3.99e-09		2.72e-09	1.52e-09		3.28e-09	3.99e-09
6.49e-09	4.73e-08		2.66e-08	1.38e-08		1.63e-08	4.73e-08
3.87e-08	1.95e-09		5.49e-08	2.66e-08		1.39e-08	5.3e-09
4.85e-08	1.52e-09		1.14e-09	6.83e-10		6.43e-09	1.95e-09
4.55e-08	6.95e-10		6.48e-08	4.75e-08		6.33e-09	1.52e-09
1.72e-08	2.66e-08		3.99e-08	1.65e-07		4.96e-09	6.95e-10
4.87e-08	6.83e-10		4.38e-09	3.49e-09		1.28e-08	2.66e-08
1.47e-08	4.75e-08		2.24e-08	4.06e-09		6.4e-09	6.83e-10
2.67e-08	5.62e-09		3.77e-09	3.01e-09		1.14e-08	4.75e-08
1.69e-08	1.65e-07		6.4e-09	5.39e-09		1.47e-08	1.65e-07
3.48e-08	3.49e-09		3.78e-09	2.77e-09		6.54e-09	3.49e-09
1.71e-08	4.06e-09		3.46e-09	2.27e-09		6.18e-09	4.06e-09
3.95e-08	3.01e-09		6.57e-09	2.7e-09		6.99e-09	3.01e-09
2.95e-08	5.39e-09		3.64e-09	1.82e-09		3.95e-09	5.39e-09
4.58e-08	2.77e-09		5.1e-09	1.45e-09		8.66e-09	2.77e-09
4.63e-08	2.27e-09		2.17e-08	1.07e-08		9.48e-09	2.27e-09
4.47e-08	1.82e-09		2.19e-08	2.08e-08		8.17e-09	1.82e-09
3.83e-08	1.45e-09		1.44e-08	5.21e-09		7.03e-09	1.45e-09
2.67e-08	1.07e-08		4.81e-09	1.02e-09		1.03e-08	1.07e-08
2.67e-08	5.21e-09		6.57e-08	2.64e-08		9.96e-09	2.08e-08
5.18e-08	1.02e-09		7.96e-09	3.99e-09		6.13e-09	5.21e-09
1.75e-08	2.64e-08		1.15e-08	5.3e-09		1.01e-08	1.02e-09
2.49e-08	3.99e-09		2.71e-09	1.95e-09		1.29e-08	2.64e-08
1.56e-08	4.73e-08		1.95e-09	1.52e-09		8.05e-09	4.73e-08
3.46e-08	1.95e-09		1.41e-08	1.38e-08		1.31e-08	5.3e-09
4.33e-08	1.52e-09		1.03e-09	6.95e-10		7.93e-09	1.95e-09
1.86e-08	1.38e-08		2.93e-08	2.66e-08		1.36e-08	1.52e-09
4.07e-08	6.95e-10		1.09e-09	6.83e-10		2.09e-08	6.95e-10
1.54e-08	2.66e-08		3.17e-08	4.75e-08		4.09e-08	2.66e-08
4.35e-08	6.83e-10		3.97e-09	5.62e-09		2.27e-08	6.83e-10
1.32e-08	4.75e-08		2.37e-08	1.65e-07		3.71e-08	4.75e-08
2.39e-08	5.62e-09		2.53e-09	3.49e-09		2.76e-08	5.62e-09
1.51e-08	1.65e-07		1.05e-08	4.06e-09		6.16e-08	1.65e-07
3.11e-08	3.49e-09		2.25e-09	3.01e-09		7.93e-09	3.49e-09
1.53e-08	4.06e-09		3.61e-09	5.39e-09		8.75e-09	3.01e-09
3.53e-08	3.01e-09		2.57e-09	2.77e-09		8.37e-09	5.39e-09
2.63e-08	5.39e-09		2.35e-09	2.27e-09		1.26e-08	2.77e-09
4.09e-08	2.77e-09		3.94e-09	2.7e-09		1.3e-08	2.27e-09
4.14e-08	2.27e-09		2.42e-09	1.82e-09		1.17e-08	1.82e-09
4e-08	1.82e-09		3.17e-09	1.45e-09		1.03e-08	1.45e-09
3.42e-08	1.45e-09		1.24e-08	2.08e-08		2.27e-08	1.07e-08
2.38e-08	1.07e-08		8.06e-09	5.21e-09		5.51e-08	2.08e-08
1.64e-08	2.08e-08		3.4e-08	2.64e-08		1.26e-08	5.21e-09
2.39e-08	5.21e-09		4.56e-09	3.99e-09		1.44e-08	1.02e-09
4.63e-08	1.02e-09		8.8e-09	5.3e-09		1.09e-08	3.99e-09
1.39e-08	4.73e-08		2.24e-09	1.95e-09		3.75e-08	4.73e-08
2.66e-08	1.95e-09		9.59e-09	1.38e-08		6.42e-09	5.3e-09
3.33e-08	1.52e-09		1.42e-09	6.95e-10		2.31e-09	1.95e-09
1.43e-08	1.38e-08		1.58e-09	6.83e-10		1.18e-09	1.52e-09
3.13e-08	6.95e-10		1.95e-08	4.75e-08		1.38e-09	6.95e-10
1.18e-08	2.66e-08		3.71e-09	5.62e-09		3.97e-08	2.66e-08
3.35e-08	6.83e-10		1.78e-08	1.65e-07		1.18e-09	6.83e-10
1.01e-08	4.75e-08		2.1e-09	3.49e-09		4.51e-08	4.75e-08
1.84e-08	5.62e-09		6.46e-09	4.06e-09		3.3e-08	1.65e-07
1.16e-08	1.65e-07		1.96e-09	3.01e-09		2.06e-09	3.49e-09
2.39e-08	3.49e-09		2.84e-09	5.39e-09		9.48e-09	4.06e-09
1.18e-08	4.06e-09		2.5e-09	2.77e-09		1.97e-09	3.01e-09
2.71e-08	3.01e-09		2.31e-09	2.27e-09		3.49e-09	5.39e-09
2.03e-08	5.39e-09		2.32e-09	1.82e-09		2.38e-09	2.77e-09
3.18e-08	2.27e-09		2.77e-09	1.45e-09		2.22e-09	2.27e-09
3.08e-08	1.82e-09		1.06e-08	1.07e-08		2.15e-09	1.45e-09
2.63e-08	1.45e-09		9.06e-09	2.08e-08		1.43e-08	1.07e-08
1.83e-08	1.07e-08		5.97e-09	5.21e-09		2.19e-08	2.08e-08
1.84e-08	5.21e-09		3.04e-09	1.02e-09		8.57e-09	5.21e-09
3.56e-08	1.02e-09		2.2e-08	2.64e-08		1.76e-09	1.02e-09
1.2e-08	2.64e-08		3.57e-09	3.99e-09		3.52e-08	2.64e-08
[truncated: 3,396 more rows]

## Sheet: Supp Fig 4
Identifying and correcting outliers
Values sorted from largest-to-smallest error in their original measurement
16 Big Outliers (>10-fold Error)			54 Non-Outliers (<10-fold Error)
Original Measurement (M)	Remeasured Value (M)		Original Measurement (M)	Remeasured Value (M)
59.5	3.2		9.4	1.6
55.5	1.6		8.4	44.8
44.5	6.2		6.7	4.4
21.9	1.9		4.8	1.2
20.6	1.1		4.2	1.8
18.3	12.4		3.9	9.6
17.7	17.7		3.4	1.1
15.3	6.3		3.2	2.6
12.2	5.6		2.9	4.5
12.1	3.6		2.6	3.4
12	8.3		2.5	1.4
11.9	11.9		2.5	1.1
11.9	3.1		2.4	4.9
11.7	4.8		2.3	1.6
11.7	4.3		2.1	3.6
10.2	2.1		2.1	3.5
			2.1	6.5
			2	1.5
			2	1.2
			2	1.1
			1.8	1.2
			1.8	1.8
			1.7	5.9
			1.7	1.9
			1.7	1.3
			1.6	1.9
			1.6	1.4
			1.6	1.9
			1.5	2
			1.5	1.3
			1.5	1.6
			1.5	2.7
			1.4	1.9
			1.4	1.5
			1.4	1.4
			1.4	1.7
			1.3	1.1
			1.2	1.1
			1.2	1.7
			1.2	3.2
			1.2	1.8
			1.2	2.2
			1.2	3.2
			1.1	1.3
			1.1	1.6
			1.1	2.9
			1.1	1.6
			1.1	3.3
			1.1	1.5
			1.1	2.3
			1.1	1.7
			1.1	1.6
			1	1
			1	1.8

## Sheet: Supp Fig 5
Adding antibodies from an external dataset
Panel A: Triangulating new antibodies
Antibody	Triangulated Position
39.18	(2.88, 0.72)
39.29	(0.03, 1.57)
81.39	(0.01, 1.25)
36.89	(-2.69, 0.46)
Panels B: Predicting using a subset of data
IC50 (×10^-10 Molar)	Ab 39.18	Ab 39.29	Ab 81.39	Ab 36.89
H1N1 A/California/07/2009	11	25	21	>16000		(Antibodies triangulated using these data)
H1N1 A/Solomon Islands/03/2006	80	251	146	>16000
H1N1 A/Puerto Rico/8/1934	12	20	19	>16000
H3N2 A/Wisconsin/67/2005	>16000	13	8.1	16
H3N2 A/Port Chalmers/1/1973	>16000	22	15	19
H3N2 A/Aichi/2/1968	>16000	350	73	139
H1N1 A/New Caledonia/20/1999	38	22	23	11700		(Predicted neutralization against remaining viruses)
H1N1 A/New York/08-1326/2008	21	43	44	19800
H3N2 A/Bilthoven/1761/1976	7100	130	50	75
H3N2 A/Brisbane/10/2007	11600	39	19	42
H3N2 A/Perth/16/2009	10100	80	33	40
H3N2 A/Victoria/361/2011	9500	70	29	42
H1N1 A/New Caledonia/20/1999	31	92	61	>16000		(Measured neutralization against remaining viruses)
H1N1 A/New York/08-1326/2008	23	19	6.5	>16000
H3N2 A/Bilthoven/1761/1976	>16000	25	28	22
H3N2 A/Brisbane/10/2007	>16000	23	19	19
H3N2 A/Perth/16/2009	>16000	30	16	11
H3N2 A/Victoria/361/2011	>16000	34	36	97
Panels C: Predicting antibody response against all mapped viruses
IC50 (×10^-10 Molar)	Ab 39.18	Ab 39.29	Ab 81.39	Ab 36.89
H1N1 A/WSN/1933	110	100	54	5900		(Predictions made using all available data)
H1N1 A/Weiss/1943	41	76	48	11100
H1N1 A/Fort Monmouth/1/1947	39	44	30	9800
H1N1 A/Malaysia/1954	34	33	25	11500
H1N1 A/Kiev/1/1957	33	41	30	11600
H1N1 A/New Jersey/8/1976	56	60	37	7900
H1N1 A/USSR/90/1977	41	45	30	9500
H1N1 A/Chile/1/1983	45	37	25	8500
H1N1 A/Memphis/4/1987	49	31	21	7700
H1N1 A/Beijing/262/1995	37	26	23	13000
H1N1 A/New York/638/1995	97	13	9	4200
H1N1 A/New York/653/1996	89	39	23	4700
H1N1 A/Shanghai/8/1996	59	46	29	7000
H1N1 A/Canterbury/76/2000	52	21	16	7800
H1N1 A/New York/146/2000	31	31	28	15800
H1N1 A/Morioka/3/2005	47	37	24	8200
H1N1 A/Boston/YGA-01050/2012	70	20	14	5500
H1N1 A/Michigan/45/2015	82	16	11	4900
H1N1 A/Idaho/07/2018	73	46	28	5900
H3N2 A/Texas/1/1977	8200	47	27	50
H3N2 A/Netherlands/209/1980	11800	62	36	35
H3N2 A/Philippines/2/1982	8200	52	29	52
H3N2 A/Colorado/2/1986	8800	150	76	96
H3N2 A/Shanghai/11/1987	9100	59	33	48
H3N2 A/Sichuan/2/1987	10100	51	29	40
H3N2 A/Beijing/353/1989	12700	60	36	32
H3N2 A/Shandong/9/1993	10200	41	25	38
H3N2 A/Johannesburg/33/1994	12500	58	35	32
H3N2 A/Brisbane/8/1996	9800	150	76	82
H3N2 A/Sydney/5/1997	11100	27	19	36
H3N2 A/Moscow/10/1999	25600	48	37	18
H3N2 A/Fujian/411/2002	20300	25	25	46
H3N2 A/California/07/2004	12700	16	16	59
H3N2 A/Indiana/10/2011	6100	8	7	100
H3N2 A/Texas/50/2012	15700	19	19	56
H3N2 A/Switzerland/9715293/2013	9500	18	14	49
H3N2 A/Hong Kong/4801/2014	6700	34	19	58
H3N2 A/Singapore/INFIMH-160019/2016	6700	14	10	66
H3N2 A/Perth/1008/2019	16500	18	20	80

## Sheet: Supp Fig 6
Interpreting antibody-virus and virus-virus distance
Plots made using IC50=10^(-10+d) relation. No experimental data is shown.

## Sheet: Supp Fig 7
Visualizing mixtures of 2 or 3 antibodies
Antibody and virus coordinates are given in Supplementary Table 1

## Sheet: Supp Fig 8
Perils of modeling polyclonal sera as a single point
Schematic shown do not use any data.

## Sheet: Supp Fig 9
Determining the number of stem antibodies within a mixture
Decomposition continues as long as the error decreases by at least 20% in each iteration
Once the search stops, the 2nd-to-last iteration is used as the winning decomposition
Mixture #1: Stem Antibody 1 (CR8020) + Head Antibody 3 (F005-126)
# of Abs in Decomposition	Predicted Stem Antibody 1	Predicted Stem Antibody 2	Predicted Stem Antibody 3	Error	Search with additional Abs?
1	{(-2.22,-0.69), frac=1.}	–	–	1.72	Yes
2	{(-2.42,3.51), frac=0.9}	{(-1.26,-0.13), frac=0.1}	–	1.63	No
Mixture #14: Stem Ab 1 (CR8020) + Stem Ab 27 (CR6261) + Head Ab 1 (C05)
# of Abs in Decomposition	Predicted Stem Antibody 1	Predicted Stem Antibody 2	Predicted Stem Antibody 3	Error	Search with additional Abs?
1	{(0.60,1.49), frac=1.}	–	–	2.93	Yes
2	{(-2.09,-1.45), frac=0.72}	{(1.47,1.27), frac=0.28}	–	1.64	Yes
3	{(-1.77,-2.76), frac=0.64}	{(1.46,1.24), frac=0.26}	{(-1.65,-0.71), frac=0.10}	1.64	No

[truncated: 1 more sheets: Supp Fig 10]
