# Supplementary material for: Harnessing low dimensionality to visualize the antibody–virus landscape for influenza
Source: Nat Comput Sci. 2022 Dec 30;3(2):164–73. doi: 10.1038/s43588-022-00375-1 (PMC10766546; doi:10.1038/s43588-022-00375-1)
Supplement: Supplementary file 4 — Statistical source data. [file 43588_2022_375_MOESM4_ESM.xlsx]

## Sheet: Fig 1C
Coordinates of Antibodies/Viruses on Landscape			Raw data to create the Neutralization Landscape
Coordinates from Supplementary Table 1			Measurements represent IC50s in Molar units
Virus or Antibody	Landscape Coordinates		Type of Data	Antibody or Mixture	H1N1 A/Weiss/1943	H1N1 A/Fort Monmouth/1/1947	H1N1 A/Kiev/1/1957	H1N1 A/New Jersey/8/1976	H1N1 A/USSR/90/1977	H1N1 A/Chile/1/1983	H1N1 A/Memphis/4/1987	H1N1 A/Beijing/262/1995	H1N1 A/New York/638/1995	H1N1 A/New York/653/1996	H1N1 A/Shanghai/8/1996	H1N1 A/New Caledonia/20/1999	H1N1 A/Canterbury/76/2000	H1N1 A/New York/146/2000	H1N1 A/Morioka/3/2005	H1N1 A/Solomon Islands/03/2006	H1N1 A/New York/08-1326/2008	H1N1 A/California/07/2009	H1N1 A/Idaho/07/2018	H1N1 A/WSN/1933	H1N1 A/Puerto Rico/8/1934	H1N1 A/Malaysia/1954	H1N1 A/Boston/YGA-01050/2012	H1N1 A/Michigan/45/2015	H3N2 A/Aichi/2/1968	H3N2 A/Port Chalmers/1/1973	H3N2 A/Bilthoven/1761/1976	H3N2 A/Texas/1/1977	H3N2 A/Netherlands/209/1980	H3N2 A/Philippines/2/1982	H3N2 A/Colorado/2/1986	H3N2 A/Shanghai/11/1987	H3N2 A/Sichuan/2/1987	H3N2 A/Beijing/353/1989	H3N2 A/Shandong/9/1993	H3N2 A/Brisbane/8/1996	H3N2 A/Sydney/5/1997	H3N2 A/Moscow/10/1999	H3N2 A/Fujian/411/2002	H3N2 A/Wisconsin/67/2005	H3N2 A/Brisbane/10/2007	H3N2 A/Perth/16/2009	H3N2 A/Victoria/361/2011	H3N2 A/Texas/50/2012	H3N2 A/Switzerland/9715293/2013
H1N1 A/WSN/1933	(1.03, -0.16)		Monoclonal Antibody	Stem Ab 1	>0.000000165	>0.000000165	>0.000000165	>0.000000165	>0.000000165	>0.000000165	>0.000000165	>0.000000165	>0.000000165	>0.000000165	>0.000000165	>0.000000165	>0.000000165	>0.000000165	>0.000000165	>0.000000165	>0.000000165	>0.000000165	-	>0.000000165	>0.000000165	>0.000000165	>0.000000165	>0.000000165	3.83e-09	2.21e-09	2.05e-09	2.42e-09	2.1e-09	3.96e-09	2.36e-09	3.46e-09	2.09e-09	2.91e-09	4.09e-09	1.1e-09	5.48e-09	5e-09	2.14e-08	1.33e-08	1.6e-08	1.42e-09	2.55e-09	3.41e-09	4.2e-09
H1N1 A/Puerto Rico/8/1934	(1.26, 0.71)		Monoclonal Antibody	Stem Ab 2	>0.000000165	>0.000000165	>0.000000165	>0.000000165	>0.000000165	>0.000000165	>0.000000165	>0.000000165	>0.000000165	>0.000000165	>0.000000165	>0.000000165	>0.000000165	>0.000000165	>0.000000165	>0.000000165	>0.000000165	>0.000000165	-	>0.000000165	>0.000000165	>0.000000165	>0.000000165	>0.000000165	2.36e-09	8.41e-10	5.37e-10	4.36e-10	8.88e-10	1.27e-09	5.41e-10	9.61e-10	1.57e-09	8.41e-10	1.31e-09	6.18e-10	3.27e-09	7.03e-09	9.96e-09	4.56e-09	4.49e-09	1.82e-09	2.42e-09	9.1e-09	9.65e-09
H1N1 A/Weiss/1943	(1.34, 0.23)		Monoclonal Antibody	Stem Ab 3	>0.000000165	>0.000000165	>0.000000165	>0.000000165	>0.000000165	>0.000000165	>0.000000165	>0.000000165	4.58e-08	>0.000000165	>0.000000165	>0.000000165	>0.000000165	>0.000000165	>0.000000165	>0.000000165	>0.000000165	>0.000000165	-	2.66e-08	>0.000000165	>0.000000165	>0.000000165	>0.000000165	1.18e-09	1.03e-09	6.13e-10	3.6e-10	7.74e-10	8.84e-10	3.37e-10	9.45e-10	7.43e-10	7.74e-10	1.15e-09	4.62e-10	1.24e-09	2.16e-09	4.74e-09	2.55e-09	3.19e-09	6.5e-10	1.24e-09	6.52e-09	6.69e-09
H1N1 A/Fort Monmouth/1/1947	(1.3, 0.53)		Monoclonal Antibody	Stem Ab 4	>0.000000165	>0.000000165	>0.000000165	>0.000000165	>0.000000165	>0.000000165	>0.000000165	>0.000000165	>0.000000165	>0.000000165	>0.000000165	>0.000000165	>0.000000165	>0.000000165	>0.000000165	>0.000000165	>0.000000165	>0.000000165	-	>0.000000165	>0.000000165	>0.000000165	>0.000000165	>0.000000165	5.3e-09	2.27e-09	1.52e-09	1.02e-09	3.01e-09	2.77e-09	6.83e-10	1.82e-09	1.45e-09	1.95e-09	2.7e-09	6.95e-10	5.21e-09	4.06e-09	4.75e-08	4.73e-08	1.38e-08	5.39e-09	3.99e-09	2.64e-08	2.08e-08
H1N1 A/Malaysia/1954	(1.35, 0.83)		Monoclonal Antibody	Stem Ab 5	-	>0.000000165	>0.000000165	>0.000000165	>0.000000165	>0.000000165	>0.000000165	>0.000000165	>0.000000165	-	>0.000000165	-	>0.000000165	>0.000000165	-	-	>0.000000165	>0.000000165	>0.000000165	>0.000000165	-	-	-	>0.000000165	1.6e-08	-	1.27e-09	6.76e-09	-	-	5.15e-10	-	-	-	4.6e-09	5.41e-10	-	-	9.99e-08	-	-	-	2.82e-09	1.05e-07	4.24e-09
H1N1 A/Kiev/1/1957	(1.37, 0.67)		Monoclonal Antibody	Stem Ab 6	-	>0.000000165	>0.000000165	>0.000000165	>0.000000165	>0.000000165	>0.000000165	>0.000000165	>0.000000165	-	>0.000000165	-	>0.000000165	>0.000000165	-	-	>0.000000165	>0.000000165	>0.000000165	>0.000000165	-	-	-	>0.000000165	5.72e-08	-	4.21e-09	2.29e-08	-	-	6.01e-10	-	-	-	6.15e-09	8.91e-10	-	-	8.05e-08	-	-	-	6.23e-09	9.02e-08	1.6e-08
H1N1 A/New Jersey/8/1976	(1.2, 0.23)		Monoclonal Antibody	Stem Ab 7	>0.000000165	>0.000000165	>0.000000165	>0.000000165	>0.000000165	>0.000000165	>0.000000165	>0.000000165	>0.000000165	>0.000000165	>0.000000165	>0.000000165	>0.000000165	>0.000000165	>0.000000165	>0.000000165	>0.000000165	1.11e-08	-	>0.000000165	>0.000000165	>0.000000165	1.73e-08	1.44e-08	6.31e-09	5.62e-09	3.35e-09	2.17e-09	2.93e-09	3.52e-09	1.1e-09	3.08e-09	1.77e-09	2.98e-09	4.64e-09	4.98e-10	3.49e-09	3.99e-09	4.93e-09	6.05e-09	8.37e-09	2.3e-09	4.68e-09	1.02e-08	1.03e-08
H1N1 A/USSR/90/1977	(1.28, 0.5)		Monoclonal Antibody	Stem Ab 8	-	>0.000000165	>0.000000165	>0.000000165	>0.000000165	>0.000000165	>0.000000165	>0.000000165	>0.000000165	-	>0.000000165	-	>0.000000165	>0.000000165	-	-	>0.000000165	1.74e-08	2.98e-09	>0.000000165	-	-	-	1.28e-08	1.44e-08	-	9.9e-10	5.48e-09	-	-	2.18e-10	-	-	-	3.07e-09	3.63e-10	-	-	1.18e-08	-	-	-	2.92e-09	4.24e-08	4.98e-09
H1N1 A/Chile/1/1983	(1.23, 0.57)		Monoclonal Antibody	Stem Ab 9	>0.000000165	>0.000000165	>0.000000165	8.91e-08	>0.000000165	>0.000000165	>0.000000165	>0.000000165	1.2e-08	4.03e-09	1.51e-08	>0.000000165	>0.000000165	>0.000000165	>0.000000165	>0.000000165	>0.000000165	4.85e-08	-	8.78e-10	>0.000000165	>0.000000165	>0.000000165	>0.000000165	1.92e-09	4.86e-10	4.51e-10	1.82e-10	2.85e-10	7.36e-10	2.47e-10	7.81e-10	6.39e-10	7.06e-10	1.03e-09	3.34e-10	2.38e-09	2.03e-09	>0.000000165	>0.000000165	5.57e-09	3.11e-09	4.23e-09	9.45e-08	5.93e-08
H1N1 A/Memphis/4/1987	(1.19, 0.64)		Monoclonal Antibody	Stem Ab 10	>0.000000165	>0.000000165	>0.000000165	8.31e-09	>0.000000165	5.45e-08	>0.000000165	>0.000000165	8.03e-09	2.84e-09	3.92e-09	>0.000000165	>0.000000165	>0.000000165	7.93e-08	>0.000000165	>0.000000165	4.13e-09	-	6.65e-08	>0.000000165	>0.000000165	3.84e-08	4.18e-08	1.89e-09	1.65e-09	8.77e-10	4.66e-10	2.3e-09	9.3e-10	7.18e-10	1.23e-09	1.13e-09	1.95e-09	1.84e-09	4.51e-10	6.1e-09	4.3e-09	2.78e-08	9.1e-09	6.69e-09	2.61e-09	2.38e-09	2.27e-08	1.55e-08
H1N1 A/Beijing/262/1995	(1.37, 1.12)		Monoclonal Antibody	Stem Ab 11	-	1.62e-07	1.76e-08	2.6e-08	6.78e-08	>0.000000165	>0.000000165	>0.000000165	>0.000000165	-	>0.000000165	-	2.13e-08	>0.000000165	-	-	>0.000000165	2.36e-09	1.12e-09	6.24e-09	-	-	-	5.12e-09	1.34e-08	-	1.2e-09	7.01e-09	-	-	3.04e-10	-	-	-	1.99e-09	2.57e-10	-	-	1.43e-08	-	-	-	1.12e-09	2.2e-08	2.82e-09
H1N1 A/New York/638/1995	(0.9, 0.91)		Monoclonal Antibody	Stem Ab 12	-	6.31e-09	4.54e-08	2.55e-09	3.39e-09	8.16e-09	9.97e-09	1.8e-08	4.47e-09	-	2.94e-09	-	7.78e-09	1.98e-08	-	-	1.02e-08	>0.000000165	1.92e-08	1.04e-09	-	-	-	>0.000000165	6.75e-09	-	8.71e-10	2.53e-09	-	-	1.32e-10	-	-	-	2.29e-09	1.32e-10	-	-	1.97e-08	-	-	-	1.43e-09	6e-08	4.94e-09
H1N1 A/New York/653/1996	(0.98, 0.3)		Monoclonal Antibody	Stem Ab 13	-	5.36e-08	>0.000000165	>0.000000165	1.29e-07	>0.000000165	2.96e-08	>0.000000165	>0.000000165	-	>0.000000165	-	>0.000000165	>0.000000165	-	-	>0.000000165	>0.000000165	>0.000000165	5.51e-08	-	-	-	>0.000000165	>0.000000165	-	1.53e-08	2.04e-08	-	-	1.89e-08	-	3.51e-08	-	1.93e-08	1.76e-09	-	-	4.14e-08	1.32e-08	-	-	3.11e-08	1.17e-07	1.93e-08
H1N1 A/Shanghai/8/1996	(1.15, 0.35)		Monoclonal Antibody	Stem Ab 14	-	4.91e-08	>0.000000165	2.01e-08	2.12e-08	5.08e-08	2.8e-08	>0.000000165	>0.000000165	-	3.08e-08	-	>0.000000165	>0.000000165	-	-	>0.000000165	6.98e-09	4.46e-09	2.32e-08	-	-	-	1.68e-08	9.23e-08	-	4.11e-09	3.16e-08	-	-	7.66e-10	-	1.85e-08	-	1.2e-08	5.81e-10	-	-	6.35e-08	1.25e-08	-	-	1.21e-08	6.37e-08	8.14e-09
H1N1 A/New Caledonia/20/1999	(1.27, 0.96)		Monoclonal Antibody	Stem Ab 15	2.61e-09	1.03e-08	8.59e-09	3.77e-09	9.97e-09	1.08e-08	1.56e-08	6.94e-08	1.91e-08	3.3e-09	3.61e-09	>0.000000165	1.51e-07	>0.000000165	2.11e-08	4.28e-08	>0.000000165	5.48e-09	-	3.04e-10	2.14e-08	5.36e-08	1.24e-08	1.6e-08	7.84e-09	1.95e-09	1.71e-09	1.21e-09	5.34e-09	4.96e-09	2.68e-09	3.73e-09	3.7e-09	4.68e-09	4.79e-09	>0.000000165	>0.000000165	>0.000000165	>0.000000165	>0.000000165	3.15e-08	1.05e-08	1.32e-08	3.34e-08	3.69e-08
H1N1 A/Canterbury/76/2000	(1.17, 0.91)		Monoclonal Antibody	Stem Ab 16	1.64e-09	5.12e-09	1.56e-08	6.42e-09	9.57e-09	4.64e-09	1.3e-08	7.61e-08	3.99e-09	5.21e-09	2.42e-09	2.94e-08	2.24e-08	1.54e-07	1.07e-08	1.37e-08	7e-08	2.44e-09	5.52e-09	1.02e-09	1.09e-08	2.62e-08	3.77e-09	5.48e-09	>0.000000165	4.14e-08	2.24e-08	1.4e-08	5.64e-08	3.45e-08	2.01e-08	3.6e-08	3.04e-08	9.77e-08	3.63e-08	1.29e-08	>0.000000165	>0.000000165	>0.000000165	>0.000000165	>0.000000165	6.88e-08	6.08e-08	>0.000000165	1.62e-07
H1N1 A/New York/146/2000	(1.45, 1.14)		Monoclonal Antibody	Stem Ab 17	9.61e-10	1.01e-09	4.78e-10	3.05e-10	5.11e-10	5.11e-10	2.08e-10	9.69e-10	1.15e-09	4.08e-10	5.06e-10	6.78e-10	8.77e-10	2.05e-09	5.37e-10	2.73e-10	1.37e-09	1.02e-09	1.76e-09	8.58e-11	4.62e-10	3.69e-10	7.74e-10	1.58e-09	2.19e-09	1.95e-09	2e-09	2.77e-09	2.4e-09	1.45e-09	9.45e-10	3.21e-09	1.77e-09	2.96e-09	4.56e-09	4.25e-10	3.58e-09	2.53e-09	1.41e-08	5.62e-09	5.71e-09	2.7e-09	3.19e-09	1.36e-08	8.52e-09
H1N1 A/Morioka/3/2005	(1.22, 0.56)		Monoclonal Antibody	Stem Ab 18	1.47e-09	1.06e-09	1.55e-09	1.34e-09	1.61e-09	9.77e-10	7.18e-10	3.14e-09	4.87e-09	1.07e-09	2.65e-09	2.63e-09	1.53e-09	3.93e-09	1.07e-09	3.63e-10	2.03e-09	2.52e-09	4.16e-09	1.78e-10	1.51e-09	2.27e-09	6.8e-09	8.88e-09	4.68e-09	1.81e-09	2e-09	1.16e-09	2.12e-09	2.55e-09	3.64e-09	3.16e-09	3.35e-09	4.16e-09	4.56e-09	1.12e-09	3.11e-09	1.04e-08	1.68e-08	5.76e-09	1.01e-08	4.79e-09	5.81e-09	7.45e-09	1.02e-08
H1N1 A/Solomon Islands/03/2006	(1.33, 0.28)		Monoclonal Antibody	Stem Ab 19	1.89e-09	1.36e-09	3.21e-09	6.72e-10	1.21e-09	9.69e-10	1.29e-09	1.55e-08	5.39e-09	1.28e-09	2.05e-09	4.41e-09	2.29e-09	6.69e-09	1.27e-09	1.24e-09	1.76e-09	7.06e-10	3.7e-09	2.11e-10	1.99e-09	5.25e-09	4.91e-09	6.52e-09	3.06e-09	1.74e-09	1.6e-09	7.74e-10	3.06e-09	2.46e-09	1.76e-09	2.48e-09	3.8e-09	4.56e-09	2.93e-09	1.05e-09	5.71e-09	>0.000000165	3.06e-08	6.63e-09	1.45e-08	6.36e-09	7.21e-09	1.54e-08	1.28e-08
H1N1 A/New York/08-1326/2008	(1.51, 0.78)		Monoclonal Antibody	Stem Ab 20	9.14e-10	8.27e-10	3.61e-09	1.74e-09	2.19e-09	1.74e-09	2.48e-09	1.51e-08	3.55e-09	1.38e-09	1.86e-09	3.64e-09	2.84e-09	1.03e-08	1.28e-09	6.13e-10	4.92e-09	1.79e-09	-	3.04e-10	2.68e-09	3.19e-09	2.27e-09	6.52e-09	1.21e-08	3.7e-09	2.74e-09	2e-09	8.58e-09	2.84e-09	1.82e-09	3.41e-09	3.44e-09	6.97e-09	3.93e-09	5.69e-10	4.75e-09	>0.000000165	2.66e-08	7.09e-09	1.64e-08	8.1e-09	8.8e-09	1.37e-08	1.55e-08
H1N1 A/California/07/2009	(1., 0.36)		Monoclonal Antibody	Stem Ab 21	6.08e-10	1.13e-09	2.16e-09	9.94e-10	1.95e-09	7.81e-10	2.44e-09	2.02e-09	2.46e-09	8.34e-10	3.12e-10	1.84e-09	1.89e-09	7.77e-09	1.33e-09	5.32e-10	4.41e-09	1.69e-09	-	2.31e-10	2.94e-09	3.06e-09	2.25e-09	2.88e-09	9.18e-09	1.28e-08	4.13e-09	1.17e-08	1.58e-08	4.37e-09	3.86e-09	6.31e-09	5.34e-09	1.56e-08	1.1e-08	1.83e-09	1.97e-08	4.2e-09	9.29e-08	5.1e-08	3.28e-08	5.81e-09	8.88e-09	8.62e-08	4.14e-08
H1N1 A/Boston/YGA-01050/2012	(1.04, 0.76)		Monoclonal Antibody	Stem Ab 22	6.55e-10	1.21e-09	7.55e-10	4.51e-10	6.18e-10	7.12e-10	1.13e-09	2.48e-09	1.28e-09	7.3e-10	1e-09	7.81e-10	1.42e-09	2.4e-09	6.34e-10	1.96e-10	8.12e-10	3.96e-10	4.49e-10	9.24e-11	7.59e-10	9.94e-10	9.61e-10	1.07e-09	3.44e-08	1.96e-08	2.47e-08	8.24e-09	2.73e-08	3.78e-08	2.03e-09	1.58e-08	6.86e-09	1.77e-08	2.05e-08	3.48e-09	1.99e-08	5.36e-08	1.13e-07	6.66e-08	6.94e-08	2.82e-08	2.11e-08	9.06e-08	2.24e-08
H1N1 A/Michigan/45/2015	(0.97, 0.84)		Monoclonal Antibody	Stem Ab 23	-	1.85e-09	2.18e-09	5.87e-10	1.28e-09	2.03e-09	1.68e-09	3.3e-09	3.04e-09	-	1.07e-09	3.52e-09	2.22e-09	1.53e-09	-	5.83e-10	9.31e-10	9.83e-10	1.11e-09	3.89e-10	-	-	-	2.34e-09	1.41e-08	-	1.35e-09	9.54e-09	-	-	2.79e-09	-	>0.000000165	-	2.12e-08	1.25e-08	-	-	>0.000000165	>0.000000165	-	-	>0.000000165	>0.000000165	8.37e-08
H1N1 A/Idaho/07/2018	(1.07, 0.28)		Monoclonal Antibody	Stem Ab 24	1.6e-09	2.92e-09	1.5e-09	6.4e-10	1.23e-09	3.33e-09	3.16e-09	5.37e-09	6.82e-09	-	1.39e-09	-	3.07e-09	3.66e-09	-	-	1.1e-09	1.08e-09	1.02e-09	4.88e-10	-	-	-	2.28e-09	>0.000000165	-	>0.000000165	>0.000000165	-	-	8.84e-09	-	-	-	>0.000000165	3.85e-08	-	-	>0.000000165	-	-	-	1.85e-08	>0.000000165	1.16e-08
H3N2 A/Aichi/2/1968	(-1.05, 0.89)		Monoclonal Antibody	Stem Ab 25	6.18e-10	5.88e-10	4.98e-10	5.11e-10	3.81e-10	6.34e-10	5.93e-10	9.53e-10	1.78e-09	6.44e-10	1.07e-09	1.34e-09	9.22e-10	2.44e-09	4.94e-10	2.92e-10	7.77e-10	1.54e-09	-	8.58e-11	4.95e-10	7.36e-10	2.72e-09	2.63e-09	>0.000000165	>0.000000165	>0.000000165	>0.000000165	>0.000000165	>0.000000165	>0.000000165	>0.000000165	>0.000000165	>0.000000165	>0.000000165	>0.000000165	>0.000000165	>0.000000165	>0.000000165	>0.000000165	>0.000000165	>0.000000165	>0.000000165	>0.000000165	>0.000000165
H3N2 A/Port Chalmers/1/1973	(-1.01, 0.15)		Monoclonal Antibody	Stem Ab 26	-	2.46e-09	2.07e-09	8.18e-10	1.52e-09	3.19e-09	2.5e-09	4.11e-09	2.96e-09	-	7.72e-10	-	2.82e-09	2.8e-09	-	-	1.43e-09	1.01e-09	6.2e-10	6.73e-10	-	-	-	2.12e-09	>0.000000165	-	>0.000000165	>0.000000165	-	-	>0.000000165	-	-	-	>0.000000165	>0.000000165	-	-	>0.000000165	-	-	-	>0.000000165	>0.000000165	>0.000000165
H3N2 A/Bilthoven/1761/1976	(-1., 0.03)		Monoclonal Antibody	Stem Ab 27	1.36e-09	6.78e-10	1.18e-09	1.07e-09	1.77e-09	8.99e-10	1.14e-09	3.16e-09	5.08e-09	1.52e-09	1.87e-09	2.42e-09	4.16e-09	1.64e-09	2.29e-09	4.22e-10	1.02e-09	2.93e-09	-	2.84e-10	3.41e-09	1.34e-09	2.05e-09	2.72e-09	>0.000000165	>0.000000165	>0.000000165	>0.000000165	>0.000000165	>0.000000165	>0.000000165	>0.000000165	>0.000000165	>0.000000165	>0.000000165	>0.000000165	>0.000000165	>0.000000165	>0.000000165	>0.000000165	>0.000000165	>0.000000165	>0.000000165	>0.000000165	>0.000000165
H3N2 A/Texas/1/1977	(-1.01, 0.26)		Monoclonal Antibody	Head Ab 1	>0.000000165	>0.000000165	6.34e-10	>0.000000165	>0.000000165	>0.000000165	>0.000000165	1.58e-10	>0.000000165	>0.000000165	>0.000000165	5.55e-10	5.83e-10	>0.000000165	2.54e-10	2.9e-08	3.44e-08	>0.000000165	-	-	-	-	-	-	1.6e-09	>0.000000165	>0.000000165	>0.000000165	>0.000000165	>0.000000165	>0.000000165	>0.000000165	>0.000000165	-	>0.000000165	>0.000000165	>0.000000165	4.39e-08	1.98e-10	6.55e-10	1.8e-10	4.03e-11	7.16e-11	1.23e-10	1.39e-09
H3N2 A/Netherlands/209/1980	(-1.16, 0.23)		Monoclonal Antibody	Head Ab 2	1.04e-09	>0.000000165	>0.000000165	7.48e-08	>0.000000165	>0.000000165	1.31e-10	1.96e-10	5.62e-11	5.3e-11	9.34e-11	1.51e-09	4.15e-10	6.6e-11	1.86e-10	1.93e-10	9.37e-09	>0.000000165	-	-	-	-	-	-	>0.000000165	>0.000000165	>0.000000165	>0.000000165	>0.000000165	>0.000000165	>0.000000165	>0.000000165	>0.000000165	-	>0.000000165	>0.000000165	>0.000000165	>0.000000165	>0.000000165	>0.000000165	>0.000000165	>0.000000165	>0.000000165	>0.000000165	>0.000000165
H3N2 A/Philippines/2/1982	(-1., 0.19)		Monoclonal Antibody	Head Ab 3	>0.000000165	>0.000000165	>0.000000165	>0.000000165	>0.000000165	>0.000000165	>0.000000165	>0.000000165	>0.000000165	>0.000000165	>0.000000165	>0.000000165	>0.000000165	>0.000000165	>0.000000165	>0.000000165	>0.000000165	>0.000000165	-	-	-	-	-	-	5.64e-10	1.1e-09	7.12e-10	2.47e-10	2.17e-09	6.74e-09	6.92e-09	1.48e-08	5e-09	-	1.66e-08	7.94e-10	3.61e-09	6.58e-09	>0.000000165	7.06e-08	5.23e-08	7.45e-09	1.55e-08	>0.000000165	1.49e-07
H3N2 A/Colorado/2/1986	(-0.9, -0.39)		Monoclonal Antibody	Head Ab 4	>0.000000165	>0.000000165	>0.000000165	>0.000000165	>0.000000165	>0.000000165	>0.000000165	2.66e-08	>0.000000165	>0.000000165	>0.000000165	1.56e-07	>0.000000165	>0.000000165	5.88e-08	2.66e-08	4.75e-08	>0.000000165	-	-	-	-	-	-	2.95e-10	2.64e-10	1.99e-10	2.52e-10	6.5e-10	3.02e-10	3e-10	6.66e-10	7.3e-10	-	1.99e-10	1.3e-10	3.69e-10	1.9e-10	4.9e-08	5.02e-10	1.22e-09	4.34e-11	1.12e-10	2.76e-10	4.58e-08
H3N2 A/Shanghai/11/1987	(-1.04, 0.16)		Monoclonal Antibody	Head Ab 5	-	1.06e-10	>0.000000165	5.08e-10	1.98e-11	6.2e-10	6.33e-08	>0.000000165	7.7e-08	-	1.93e-08	-	>0.000000165	3.09e-08	-	-	4.72e-09	2.44e-10	>0.000000165	>0.000000165	-	-	-	>0.000000165	>0.000000165	-	>0.000000165	>0.000000165	-	-	>0.000000165	-	-	-	>0.000000165	>0.000000165	-	-	>0.000000165	-	-	-	>0.000000165	>0.000000165	>0.000000165
H3N2 A/Sichuan/2/1987	(-1.1, 0.3)		Monoclonal Antibody	Head Ab 6	3.64e-09	1.32e-08	2.46e-09	4.83e-09	3.96e-09	6.89e-10	6.11e-11	>0.000000165	3.12e-10	1.4e-10	1.66e-10	>0.000000165	1.49e-09	9.34e-11	1.18e-09	>0.000000165	>0.000000165	4.58e-08	3.37e-10	-	-	-	-	-	>0.000000165	>0.000000165	>0.000000165	>0.000000165	>0.000000165	>0.000000165	>0.000000165	>0.000000165	>0.000000165	-	>0.000000165	>0.000000165	>0.000000165	>0.000000165	>0.000000165	>0.000000165	>0.000000165	>0.000000165	>0.000000165	>0.000000165	>0.000000165
H3N2 A/Beijing/353/1989	(-1.2, 0.29)		Antibody Mixture	Stem Ab 1 + Head Ab 3	>0.00000033	>0.00000033	>0.00000033	>0.00000033	>0.00000033	>0.00000033	>0.00000033	>0.00000033	>0.00000033	>0.00000033	>0.00000033	>0.00000033	>0.00000033	>0.00000033	>0.00000033	>0.00000033	-	>0.00000033	-	-	-	-	-	-	1.2e-09	8.72e-10	1.65e-09	6.68e-10	3.85e-09	3.13e-09	1.97e-09	3.98e-09	7.04e-09	-	7.06e-09	2.7e-09	7.15e-09	1.56e-08	-	1.35e-08	2.69e-08	4.5e-09	4.04e-09	7.72e-09	7.3e-09
H3N2 A/Shandong/9/1993	(-1.12, 0.43)		Antibody Mixture	Stem Ab 1 + Head Ab 4	>0.00000033	>0.00000033	1.88e-07	>0.00000033	>0.00000033	>0.00000033	>0.00000033	3.09e-08	>0.00000033	>0.00000033	>0.00000033	2.72e-07	>0.00000033	>0.00000033	1.54e-07	2.14e-08	-	>0.00000033	-	-	-	-	-	-	2.39e-10	4.68e-10	3.74e-10	7.34e-10	1.77e-09	3.11e-09	5.38e-10	4.13e-09	1.36e-09	-	3.59e-10	4.39e-10	7.04e-10	2.72e-10	-	5.55e-10	9.76e-10	9.93e-11	1.83e-10	1.54e-09	5.72e-09
H3N2 A/Johannesburg/33/1994	(-1.19, 0.3)		Antibody Mixture	Stem Ab 18 + Head Ab 1	6.23e-09	1.9e-09	5.28e-10	2.11e-09	3.26e-09	2.67e-09	3.27e-09	1.62e-10	2.53e-09	1.43e-09	2.76e-09	7.09e-10	3.76e-10	9e-09	3.59e-10	1.9e-09	-	8.69e-09	-	-	-	-	-	-	2.48e-09	6.84e-09	4.82e-09	6.29e-09	1.5e-08	5.91e-09	5.39e-09	4.94e-09	9.81e-09	-	1.4e-08	4.69e-09	1.24e-08	4.18e-08	-	7.5e-10	1.84e-10	2.64e-11	8.94e-11	7.77e-10	1.43e-09
H3N2 A/Brisbane/8/1996	(-0.96, -0.36)		Antibody Mixture	Stem Ab 23 + Head Ab 5	-	1.32e-10	2.88e-09	4.49e-10	7.92e-11	1.72e-10	2.63e-09	5.48e-09	3.87e-09	-	1.9e-09	-	2.82e-09	2.95e-09	-	-	1.61e-09	1.39e-10	-	-	-	-	-	3.2e-09	1.72e-08	-	6.47e-09	2.34e-08	-	-	9.8e-08	-	-	-	7.1e-08	>0.00000033	-	-	>0.00000033	-	-	-	>0.00000033	-	>0.00000033
H3N2 A/Sydney/5/1997	(-1.17, 0.77)		Antibody Mixture	Stem Ab 26 + Head Ab 2	-	2.36e-09	3.25e-09	6.34e-10	2.18e-09	3.31e-09	1.91e-10	1.78e-10	3.5e-10	-	1.65e-10	-	3.04e-10	1.32e-10	-	-	2e-09	1.12e-09	-	-	-	-	-	4.28e-09	>0.00000033	-	>0.00000033	>0.00000033	-	-	>0.00000033	-	-	-	>0.00000033	>0.00000033	-	-	>0.00000033	-	-	-	>0.00000033	-	>0.00000033
H3N2 A/Moscow/10/1999	(-1.52, 0.93)		Antibody Mixture	Stem Ab 27 + Head Ab 2	2.26e-09	1.83e-09	6.02e-10	7.16e-10	2.3e-09	3.01e-09	1.53e-10	2.84e-10	1.57e-10	8.49e-11	2.43e-10	2.66e-09	5.34e-10	1.19e-10	2.36e-10	4.12e-10	-	4.54e-09	-	-	-	-	-	-	>0.00000033	>0.00000033	>0.00000033	>0.00000033	>0.00000033	>0.00000033	>0.00000033	>0.00000033	>0.00000033	-	>0.00000033	>0.00000033	>0.00000033	>0.00000033	-	>0.00000033	>0.00000033	>0.00000033	>0.00000033	>0.00000033	>0.00000033
H3N2 A/Fujian/411/2002	(-1.36, 1.46)		Antibody Mixture	Stem Ab 27 + Head Ab 1	5.25e-09	2.24e-09	4.76e-10	1.12e-09	3.24e-09	2.59e-09	3.54e-09	1.79e-10	4.16e-09	2.37e-09	1.85e-09	6.93e-10	4.14e-10	1.45e-08	1.45e-10	2.49e-09	-	6.89e-09	-	-	-	-	-	-	4.18e-09	>0.00000033	>0.00000033	>0.00000033	>0.00000033	>0.00000033	>0.00000033	>0.00000033	>0.00000033	-	>0.00000033	>0.00000033	>0.00000033	>0.00000033	-	7.76e-10	1.67e-10	5.32e-11	7.37e-11	7.03e-10	1.57e-09
H3N2 A/California/07/2004	(-1.17, 1.37)		Antibody Mixture	Stem Ab 1 + Stem Ab 27	2.34e-09	2.34e-09	1.96e-09	3.14e-10	2.7e-09	2.69e-09	3.35e-09	5.34e-09	4.7e-09	1.95e-09	3.05e-09	3.49e-09	5.58e-09	2.02e-08	3.12e-09	3.14e-09	-	2.98e-09	-	-	-	-	-	-	2.94e-08	2.25e-09	9.02e-09	4.94e-09	1.2e-08	9.28e-09	2.64e-09	6e-09	1.43e-08	-	1.47e-08	3.91e-09	2.82e-08	6.55e-09	-	4.26e-08	6.26e-08	2.77e-09	4.7e-09	9.43e-09	1.13e-08
H3N2 A/Wisconsin/67/2005	(-1.15, 1.18)		Antibody Mixture	Stem Ab 2 + Stem Ab 25	8.43e-10	9.62e-10	7e-10	6.77e-10	8.24e-10	1.29e-09	9.56e-10	8.07e-10	8.68e-10	8.26e-10	9.25e-10	1.81e-09	1.52e-09	2.92e-09	1.13e-09	1.38e-09	-	1.14e-09	-	-	-	-	-	-	5.57e-09	7.45e-10	1.58e-09	1.23e-09	2.89e-09	1.94e-09	6.73e-10	1.63e-09	1.87e-09	-	3.63e-09	2.6e-09	1.01e-08	6.25e-09	-	8.19e-09	5.82e-09	2.03e-09	3.56e-09	2.38e-08	1.84e-08
H3N2 A/Brisbane/10/2007	(-1.23, 1.06)		Antibody Mixture	Stem Ab 22 + Stem Ab 8	-	2.83e-09	1.72e-09	8.58e-10	2.07e-09	1.91e-09	1.45e-09	3.31e-09	5.28e-09	-	1.86e-09	-	2.11e-09	2.72e-09	-	-	1.71e-09	2.71e-10	-	-	-	-	-	2.03e-09	1.33e-08	-	4.27e-09	6.89e-09	-	-	1.08e-09	-	-	-	8.49e-09	1.3e-09	-	-	3.1e-08	-	-	-	4.65e-09	-	1.62e-08
H3N2 A/Perth/16/2009	(-1.19, 0.47)		Antibody Mixture	Stem Ab 22 + Stem Ab 12	-	2e-09	1.23e-09	9.44e-10	2.13e-09	1.82e-09	1.69e-09	3.2e-09	2.94e-09	-	1.49e-09	-	3.39e-09	2.33e-09	-	-	1.37e-09	4.22e-10	-	-	-	-	-	1.98e-09	7.54e-09	-	2.28e-09	4.07e-09	-	-	4.36e-10	-	-	-	3.76e-09	4.09e-10	-	-	5.76e-08	-	-	-	4.29e-09	-	1.44e-08
H3N2 A/Indiana/10/2011	(-0.86, 1.29)		Antibody Mixture	Stem Ab 17 + Head Ab 1 + Head Ab 6	2.05e-09	1.7e-09	2.65e-10	7.16e-10	1.2e-09	6.36e-10	1.43e-10	2.25e-10	5.19e-10	2.18e-10	5.21e-10	7.17e-10	2.16e-10	1.43e-10	1.99e-10	1.64e-09	-	4.46e-10	-	-	-	-	-	-	2.09e-09	4.71e-09	1.14e-08	4.93e-09	1.5e-08	7.5e-09	3.45e-09	6.08e-09	1.71e-09	-	2.07e-08	6.52e-09	2.67e-08	1.95e-08	-	3.66e-10	2.16e-10	6.65e-11	1.19e-10	7.27e-10	2.17e-09
H3N2 A/Victoria/361/2011	(-1.16, 0.53)		Antibody Mixture	Stem Ab 3 + Head Ab 4 + Head Ab 1	>0.000000495	>0.000000495	1.03e-09	>0.000000495	>0.000000495	>0.000000495	>0.000000495	2.89e-10	1.45e-07	>0.000000495	>0.000000495	9.11e-10	5.53e-10	>0.000000495	5.58e-10	9.63e-09	-	>0.000000495	-	-	-	-	-	-	3.2e-10	3.6e-10	5.76e-10	5.64e-10	1.89e-09	2.45e-09	5.24e-10	2.21e-09	3.91e-09	-	4.3e-10	2.93e-10	7.35e-10	4.59e-10	-	7.93e-10	2.46e-10	2.04e-11	8.22e-11	7.18e-10	2.25e-09
H3N2 A/Texas/50/2012	(-1.25, 1.45)		Antibody Mixture	Stem Ab 1 + Stem Ab 27 + Head Ab 1	6.75e-09	2.85e-09	6.24e-10	2.48e-09	3.71e-09	1.56e-09	4.47e-09	2.6e-10	4.21e-09	2.44e-09	3.12e-09	1.03e-09	4.82e-10	2.51e-08	5.37e-10	3.67e-09	-	8.31e-09	-	-	-	-	-	-	3.13e-09	3.71e-09	1.03e-08	5.8e-09	1.85e-08	1.36e-08	3.75e-09	8.52e-09	1.9e-08	-	1.89e-08	8.35e-09	3.35e-08	4.48e-08	-	9.62e-10	2.67e-10	3.78e-11	1.86e-10	9.33e-10	1.8e-09
H3N2 A/Switzerland/9715293/2013	(-1.09, 0.99)
H3N2 A/Hong Kong/4801/2014	(-0.93, 0.38)
H3N2 A/Singapore/INFIMH‐160019/2016	(-0.94, 0.94)
H3N2 A/Perth/1008/2019	(-1.23, 1.67)
Stem Ab 1 (CR8020)	(-2.22, -0.43)
Stem Ab 2 (315-27-1C08)	(-1.85, -0.54)
Stem Ab 3 (315-09-1B12)	(-1.81, -0.32)
Stem Ab 4 (315-19-1D12)	(-1.79, -0.98)
Stem Ab 5 (02-1D09)	(-1.65, -1.16)
Stem Ab 6 (04-1D10)	(-1.69, -1.35)
Stem Ab 7 (315-02-1F07)	(-1.65, -0.86)
Stem Ab 8 (15-5E04)	(-1.4, -0.89)
Stem Ab 9 (CT149)	(-1.24, -0.92)
Stem Ab 10 (315-53-1A09)	(-1.16, -0.85)
Stem Ab 11 (13-1B02)	(-0.93, -0.85)
Stem Ab 12 (21-1A10)	(-0.41, -0.68)
Stem Ab 13 (22-1B08)	(-1.15, -1.64)
Stem Ab 14 (54-4H03)	(-0.55, -1.36)
Stem Ab 15 (315-23-1C09)	(0.08, -1.26)
Stem Ab 16 (315-55-1E08)	(0.97, -1.36)
Stem Ab 17 (FI6v3)	(0.42, 0.21)
Stem Ab 18 (MEDI8852)	(0.28, -0.19)
Stem Ab 19 (315-53-1B06)	(0.3, -0.37)
Stem Ab 20 (315-53-1F12)	(0.37, -0.44)
Stem Ab 21 (315-55-1E11)	(0.68, -0.44)
Stem Ab 22 (CR9114)	(1.02, -0.25)
Stem Ab 23 (58-6F03)	(1.13, -0.57)
Stem Ab 24 (55-1D06)	(1.37, -0.64)
Stem Ab 25 (315-02-1H01)	(2.02, 0.16)
Stem Ab 26 (02-1B02)	(2.1, -0.23)
Stem Ab 27 (CR6261)	(2.14, -0.12)
Head Ab 1 (C05)	–
Head Ab 2 (CH65)	–
Head Ab 3 (F005-126)	–
Head Ab 4 (F045-092)	–
Head Ab 5 (310-33-1G06)	–
Head Ab 6 (5J8)	–
[truncated: 6 more columns]
