# Supplementary material for: Harnessing low dimensionality to visualize the antibody–virus landscape for influenza
Source: Nat Comput Sci. 2022 Dec 30;3(2):164–73. doi: 10.1038/s43588-022-00375-1 (PMC10766546; doi:10.1038/s43588-022-00375-1)
Supplement: Supplementary file 5 — Statistical source data. [file 43588_2022_375_MOESM5_ESM.xlsx]

## Sheet: Fig 2A
Virus or Antibody	Landscape Coordinates with Stem Ab 15 (315-23-1C09) Excluded
H1N1 A/Weiss/1943	(1.35,0.31)
H1N1 A/Fort Monmouth/1/1947	(1.3,0.53)
H1N1 A/Kiev/1/1957	(1.38,0.69)
H1N1 A/New Jersey/8/1976	(1.21,0.26)
H1N1 A/USSR/90/1977	(1.29,0.5)
H1N1 A/Chile/1/1983	(1.24,0.57)
H1N1 A/Memphis/4/1987	(1.2,0.63)
H1N1 A/Beijing/262/1995	(1.36,1.11)
H1N1 A/New York/638/1995	(0.91,0.91)
H1N1 A/New York/653/1996	(0.98,0.34)
H1N1 A/Shanghai/8/1996	(1.16,0.38)
H1N1 A/New Caledonia/20/1999	(1.23,0.88)
H1N1 A/Canterbury/76/2000	(1.16,0.85)
H1N1 A/New York/146/2000	(1.42,1.1)
H1N1 A/Morioka/3/2005	(1.22,0.53)
H1N1 A/Solomon Islands/03/2006	(1.31,0.2)
H1N1 A/New York/08-1326/2008	(1.48,0.72)
H1N1 A/California/07/2009	(1.01,0.37)
H1N1 A/Idaho/07/2018	(1.09,0.27)
H1N1 A/WSN/1933	(1.05,-0.09)
H1N1 A/Puerto Rico/8/1934	(1.26,0.7)
H1N1 A/Malaysia/1954	(1.33,0.79)
H1N1 A/Boston/YGA-01050/2012	(1.05,0.77)
H1N1 A/Michigan/45/2015	(0.99,0.84)
H3N2 A/Aichi/2/1968	(-1.08,0.91)
H3N2 A/Port Chalmers/1/1973	(-1.05,0.25)
H3N2 A/Bilthoven/1761/1976	(-1.02,0.07)
H3N2 A/Texas/1/1977	(-1.04,0.31)
H3N2 A/Netherlands/209/1980	(-1.18,0.27)
H3N2 A/Philippines/2/1982	(-1.01,0.23)
H3N2 A/Colorado/2/1986	(-0.89,-0.4)
H3N2 A/Shanghai/11/1987	(-1.06,0.22)
H3N2 A/Sichuan/2/1987	(-1.13,0.34)
H3N2 A/Beijing/353/1989	(-1.24,0.34)
H3N2 A/Shandong/9/1993	(-1.14,0.46)
H3N2 A/Brisbane/8/1996	(-0.87,-0.5)
H3N2 A/Sydney/5/1997	(-1.12,0.7)
H3N2 A/Moscow/10/1999	(-1.49,0.88)
H3N2 A/Fujian/411/2002	(-1.36,1.45)
H3N2 A/Wisconsin/67/2005	(-1.12,1.14)
H3N2 A/Brisbane/10/2007	(-1.25,1.08)
H3N2 A/Perth/16/2009	(-1.2,0.49)
H3N2 A/Victoria/361/2011	(-1.17,0.54)
H3N2 A/Texas/50/2012	(-1.3,1.46)
H3N2 A/Switzerland/9715293/2013	(-1.09,0.99)
H3N2 A/Hong Kong/4801/2014	(-0.93,0.39)
H3N2 A/Singapore/INFIMH-160019/2016	(-0.95,0.96)
H3N2 A/Perth/1008/2019	(-1.23,1.67)
H3N2 A/Johannesburg/33/1994	(-1.22,0.34)
H3N2 A/California/07/2004	(-1.15,1.36)
H3N2 A/Indiana/10/2011	(-0.84,1.26)
Stem Ab 1 (CR8020)	(-2.17,-0.48)
Stem Ab 2 (315-27-1C08)	(-1.83,-0.54)
Stem Ab 3 (315-09-1B12)	(-1.79,-0.34)
Stem Ab 4 (315-19-1D12)	(-1.76,-0.99)
Stem Ab 5 (02-1D09)	(-1.62,-1.17)
Stem Ab 6 (04-1D10)	(-1.63,-1.36)
Stem Ab 7 (315-02-1F07)	(-1.6,-0.88)
Stem Ab 8 (15-5E04)	(-1.38,-0.89)
Stem Ab 9 (CT149)	(-1.26,-0.9)
Stem Ab 10 (315-53-1A09)	(-1.18,-0.83)
Stem Ab 11 (13-1B02)	(-0.93,-0.85)
Stem Ab 12 (21-1A10)	(-0.41,-0.68)
Stem Ab 13 (22-1B08)	(-1.1,-1.65)
Stem Ab 14 (54-4H03)	(-0.55,-1.36)
Stem Ab 16 (315-55-1E08)	(0.94,-1.37)
Stem Ab 17 (FI6v3)	(0.42,0.19)
Stem Ab 18 (MEDI8852)	(0.27,-0.19)
Stem Ab 19 (315-53-1B06)	(0.29,-0.36)
Stem Ab 20 (315-53-1F12)	(0.36,-0.44)
Stem Ab 21 (315-55-1E11)	(0.66,-0.44)
Stem Ab 22 (CR9114)	(1.01,-0.25)
Stem Ab 23 (58-6F03)	(1.12,-0.58)
Stem Ab 24 (55-1D06)	(1.36,-0.64)
Stem Ab 25 (315-02-1H01)	(2.02,0.15)
Stem Ab 26 (02-1B02)	(2.11,-0.22)
Stem Ab 27 (CR6261)	(2.14,-0.13)

## Sheet: Fig 2B
Iteration	Predicted IC50 (M)	Measured IC50 (M)	Fold-Error
1	4.63405e-09	6.31008e-09	1.36
2	2.09503e-09	2.98263e-09	1.42
3	4.09428e-09	8.37485e-09	2.05
4	4.40551e-09	4.97937e-10	8.85
5	8.06997e-09	4.91538e-09	1.64
6	5.03268e-09	1.09821e-09	4.58
7	7.05028e-09	4.9302e-09	1.43
8	4.04072e-09	4.23126e-09	1.05
9	1.01643e-08	3.19995e-08	3.15
10	2.07462e-09	5.38681e-09	2.6
11	2.07704e-09	3.9917e-09	1.92
12	2.27341e-09	2.93338e-09	1.29
13	3.27925e-09	3.52305e-09	1.07
14	3.10727e-09	5.6158e-09	1.81
15	2.67338e-09	4.63709e-09	1.73
16	2.9983e-09	3.08364e-09	1.03
17	2.7397e-09	1.76521e-09	1.55
18	5.91832e-09	9.504e-09	1.61
19	4.62373e-09	1.03128e-08	2.23
20	3.35682e-09	3.49384e-09	1.04
21	3.3583e-09	2.17368e-09	1.54
22	7.33768e-09	1.02273e-08	1.39
23	2.54673e-09	4.67586e-09	1.84
24	2.20832e-09	9.53238e-10	2.32
25	1.02421e-09	2.72072e-09	2.66
26	7.13675e-10	1.54448e-09	2.16
27	7.15074e-10	6.3393e-10	1.13
28	6.18368e-10	5.87894e-10	1.05
29	7.94908e-10	4.97904e-10	1.6
30	1.12287e-09	7.36428e-10	1.52
31	9.14552e-10	5.93076e-10	1.54
32	1.56641e-09	2.6316e-09	1.68
33	8.00997e-10	4.93812e-10	1.62
34	1.41239e-09	1.34062e-09	1.05
35	4.44271e-10	5.1051e-10	1.15
36	1.7267e-09	2.4424e-09	1.41
37	2.13442e-09	1.77933e-09	1.2
38	8.21235e-10	6.44284e-10	1.27
39	1.09832e-09	4.95e-10	2.22
40	5.24615e-10	1.0707e-09	2.04
41	3.86585e-10	2.92248e-10	1.32
42	6.35059e-10	3.8148e-10	1.66
43	3.06853e-10	6.18011e-10	2.01
44	2.38161e-09	1.18367e-09	2.01
45	5.3782e-10	7.74134e-10	1.44
46	2.83872e-09	3.18807e-09	1.12
47	4.27197e-10	4.61993e-10	1.08
48	6.05825e-09	4.30231e-09	1.41
49	5.09997e-10	3.36686e-10	1.51
50	6.83881e-09	4.7388e-09	1.44
51	9.19343e-10	1.59737e-09	1.74
52	5.31186e-09	1.97433e-08	3.72
53	5.56741e-10	7.6135e-10	1.37
54	1.83883e-09	2.15565e-09	1.17
55	5.00399e-10	7.74134e-10	1.55
56	1.07324e-08	1.49952e-08	1.4
57	6.11469e-10	8.84446e-10	1.45
58	5.42568e-10	1.02745e-09	1.89
59	7.97588e-10	1.15447e-09	1.45
60	5.30742e-10	9.45364e-10	1.78
61	6.41909e-10	7.42573e-10	1.16
62	2.54993e-09	4.7982e-09	1.88
63	2.43712e-09	6.68878e-09	2.74
64	1.65167e-09	1.2443e-09	1.33
65	7.37783e-10	3.59872e-10	2.05
66	9.23282e-10	1.2443e-09	1.35
67	4.08718e-09	2.54623e-09	1.61
68	1.41349e-08	5.29785e-09	2.67
69	3.40885e-09	1.95068e-09	1.75
70	1.64699e-08	1.38017e-08	1.19
71	1.52984e-09	6.94729e-10	2.2
72	3.41205e-08	2.66436e-08	1.28
73	1.64399e-09	6.83245e-10	2.41
74	3.54474e-08	4.7454e-08	1.34
75	5.25491e-09	5.6158e-09	1.07
76	2.90288e-08	1.65e-07	5.68
77	3.1765e-09	3.49384e-09	1.1
78	1.17014e-08	4.05873e-09	2.88
79	2.88084e-09	3.00757e-09	1.04
80	4.45365e-09	5.38681e-09	1.21
81	3.43855e-09	2.7673e-09	1.24
82	3.1535e-09	2.26608e-09	1.39
83	3.21688e-09	1.82499e-09	1.76
84	4.08106e-09	1.44549e-09	2.82
85	1.67348e-08	1.06524e-08	1.57
86	1.49551e-08	2.07546e-08	1.39
87	9.76453e-09	5.21036e-09	1.87
88	4.28168e-09	1.01893e-09	4.2
89	3.8942e-08	2.64227e-08	1.47
90	5.62964e-09	3.9917e-09	1.41
91	1.14264e-08	7.83519e-09	1.46
92	4.14781e-09	4.67586e-09	1.13
93	1.88146e-09	1.70739e-09	1.1
94	1.89672e-08	3.14711e-08	1.66
95	5.29725e-10	1.65e-07	311.48
96	3.15674e-08	1.65e-07	5.23
97	6.62172e-10	2.67579e-09	4.04
98	4.57296e-08	1.65e-07	3.61
99	3.24651e-09	8.03336e-09	2.47
100	2.10095e-08	1.65e-07	7.85
101	1.61969e-08	1.65e-07	10.19
102	3.39082e-09	5.34071e-09	1.58
103	5.29028e-09	1.04859e-08	1.98
104	2.56123e-09	4.95647e-09	1.94
105	2.75316e-09	1.95068e-09	1.41
106	4.69758e-09	4.79412e-09	1.02
107	2.63093e-09	3.73448e-09	1.42
108	3.62114e-09	3.70352e-09	1.02
109	1.34495e-08	3.6865e-08	2.74
110	7.4735e-09	1.65e-07	22.08
111	4.45084e-08	3.33598e-08	1.33
112	5.63943e-09	1.3239e-08	2.35
113	1.94291e-08	1.65e-07	8.49
114	3.74265e-09	2.3624e-09	1.58
115	1.05864e-09	8.41348e-10	1.26
116	4.05118e-09	4.48519e-09	1.11
117	1.06787e-09	6.18281e-10	1.73
118	7.98597e-09	8.95168e-09	1.12
119	1.25074e-09	5.40924e-10	2.31
120	8.13221e-09	9.9594e-09	1.22
121	1.82865e-09	2.86101e-09	1.56
122	8.69204e-09	2.23661e-08	2.57
123	1.04635e-09	1.09821e-09	1.05
124	1.89224e-09	7.02966e-09	3.71
125	1.02808e-09	8.87771e-10	1.16
126	1.23626e-08	3.4485e-08	2.79
127	1.32427e-09	1.2652e-09	1.05
128	1.27537e-09	8.41348e-10	1.52
129	1.48789e-09	1.30804e-09	1.14
130	1.20127e-09	9.61244e-10	1.25
131	1.20177e-09	1.57041e-09	1.31
132	4.42547e-09	5.7024e-09	1.29
133	3.70792e-09	9.64824e-09	2.6
134	2.35578e-09	3.2687e-09	1.39
135	1.55242e-09	4.35831e-10	3.56
136	1.52296e-09	2.42215e-09	1.59
137	5.71841e-09	4.55922e-09	1.25
138	4.99468e-09	1.88679e-09	2.65
139	1.0857e-09	1.95068e-09	1.8
140	7.09034e-09	6.68878e-09	1.06
141	2.87649e-10	4.50595e-10	1.57
142	1.4077e-08	1.47523e-08	1.05
143	2.76684e-10	7.18245e-10	2.6
144	1.70993e-08	2.77662e-08	1.62
145	1.44045e-09	3.16164e-09	2.19
146	1.29481e-08	9.41023e-09	1.38
147	1.321e-09	7.67719e-10	1.72
148	5.71514e-09	4.30231e-09	1.33
149	8.89189e-10	2.30413e-09	2.59
150	1.01252e-09	9.29755e-10	1.09
151	7.88863e-10	1.65146e-09	2.09
152	1.62458e-09	1.84024e-09	1.13
153	8.50391e-10	1.23399e-09	1.45
154	1.22631e-09	1.12599e-09	1.09
155	5.38488e-09	6.4086e-09	1.19
156	5.46425e-09	1.5508e-08	2.84
157	3.34272e-09	6.10339e-09	1.83
158	1.21378e-09	4.65848e-10	2.61
159	1.64844e-08	2.27452e-08	1.38
160	2.00894e-09	2.38215e-09	1.19
161	8.16953e-09	1.5508e-08	1.9
162	1.33247e-09	7.06398e-10	1.89
163	4.74201e-09	2.28505e-09	2.08
164	2.84297e-09	9.69276e-10	2.93
165	2.90991e-09	1.36313e-09	2.13
166	1.12894e-09	3.7026e-09	3.28
167	3.93135e-09	3.21473e-09	1.22
168	4.85175e-09	5.25393e-09	1.08
169	2.96319e-09	1.28647e-09	2.3
170	2.93639e-09	6.52211e-09	2.22
171	2.75544e-09	1.26522e-09	2.18
172	5.72324e-09	4.40987e-09	1.3
173	1.56892e-09	6.71946e-10	2.33
174	6.48226e-09	1.75725e-09	3.69
175	1.03348e-08	6.68877e-09	1.55
176	1.10297e-09	1.27529e-09	1.16
177	3.73807e-09	1.9866e-09	1.88
178	1.60002e-09	2.0499e-09	1.28
179	2.10743e-09	1.24382e-09	1.69
180	2.69676e-09	1.21361e-09	2.22
181	1.94825e-09	1.88612e-09	1.03
182	8.21947e-09	3.05808e-09	2.69
183	4.39087e-09	4.56051e-09	1.04
184	1.32979e-08	1.45087e-08	1.09
185	1.74319e-09	1.05343e-09	1.65
186	2.20429e-08	1.45087e-08	1.52
187	1.46077e-09	1.76458e-09	1.21
188	3.29578e-08	3.0591e-08	1.08
189	2.80249e-09	4.33828e-09	1.55
190	1.3085e-08	5.78033e-09	2.26
191	4.77874e-09	2.40207e-09	1.99
192	1.29781e-08	1.65e-07	12.71
193	3.94085e-09	3.05711e-09	1.29
194	3.33673e-08	1.65e-07	4.94
195	2.67479e-09	2.46282e-09	1.09
196	2.75448e-09	1.73606e-09	1.59
197	4.57897e-09	2.93338e-09	1.56
198	2.82051e-09	2.48342e-09	1.14
199	3.64462e-09	3.79606e-09	1.04
200	7.36351e-09	4.9236e-09	1.5
201	9.31312e-09	1.28053e-08	1.37
202	7.9965e-09	5.7101e-09	1.4
203	3.19845e-09	7.74134e-10	4.13
204	5.33106e-09	7.20925e-09	1.35
205	1.6128e-08	6.63163e-09	2.43
206	4.56026e-09	1.51255e-08	3.32
207	1.62697e-09	2.26604e-09	1.39
208	7.01954e-10	1.79487e-09	2.56
209	1.52539e-09	1.73606e-09	1.14
210	1.6948e-09	8.27442e-10	2.05
211	2.19018e-09	3.61218e-09	1.65
212	2.9023e-09	3.18806e-09	1.1
213	1.57701e-09	2.48345e-09	1.57
214	1.63713e-09	6.52377e-09	3.98
215	1.55353e-09	1.27578e-09	1.22
216	3.28073e-09	3.64234e-09	1.11
217	8.57885e-10	1.73606e-09	2.02
218	5.49313e-09	1.03128e-08	1.88
219	1.83941e-09	3.55252e-09	1.93
220	6.14772e-10	1.37504e-09	2.24
221	2.03129e-09	2.6796e-09	1.32
222	9.07541e-10	1.85566e-09	2.04
223	1.3191e-09	6.1314e-10	2.15
224	1.45815e-09	2.19186e-09	1.5
225	1.24001e-09	9.1443e-10	1.36
226	6.75206e-09	1.20803e-08	1.79
227	4.67366e-09	6.9731e-09	1.49
228	1.21871e-08	1.64387e-08	1.35
229	2.48837e-09	5.68887e-10	4.37
230	1.96026e-08	1.31292e-08	1.49
231	2.03376e-09	1.82434e-09	1.11
232	3.00687e-08	2.6565e-08	1.13
233	2.93054e-09	4.02508e-09	1.37
234	1.1167e-08	4.48519e-09	2.49
235	4.7509e-09	5.7101e-09	1.2
236	1.29147e-08	1.65e-07	12.78
237	3.9437e-09	8.58467e-09	2.18
238	2.77829e-08	1.65e-07	5.94
239	2.95415e-09	2.83729e-09	1.04
240	2.87528e-09	3.70352e-09	1.29
241	4.72121e-09	3.92579e-09	1.2
242	3.10906e-09	3.40765e-09	1.1
243	4.05256e-09	3.43614e-09	1.18
244	6.22715e-09	8.2038e-09	1.32
245	8.36949e-09	1.5508e-08	1.85
246	8.04171e-09	4.75437e-09	1.69
247	3.25322e-09	2.00002e-09	1.63
248	5.43341e-09	8.80385e-09	1.62
249	1.45933e-08	7.0902e-09	2.06
250	2.58308e-08	7.60679e-08	2.94
251	1.49571e-08	3.7657e-09	3.97
252	5.29686e-09	2.4424e-09	2.17
253	8.1906e-09	4.63709e-09	1.77
254	7.60864e-09	5.12431e-09	1.48
255	3.68588e-09	5.5242e-09	1.5
256	9.77681e-09	1.56377e-08	1.6
257	1.32138e-08	2.62036e-08	1.98
258	8.68969e-09	1.30203e-08	1.5
259	1.56794e-08	5.47727e-09	2.86
260	7.24936e-09	1.0662e-08	1.47
261	1.78964e-08	2.94431e-08	1.65
262	3.34169e-09	6.41606e-09	1.92
263	1.18245e-08	6.9993e-08	5.92
264	2.60513e-08	1.54368e-07	5.93
265	1.87849e-08	3.99168e-09	4.71
266	3.89188e-09	5.21037e-09	1.34
267	5.12087e-09	2.42213e-09	2.11
268	3.37089e-09	1.36873e-08	4.06
269	6.45624e-09	9.56822e-09	1.48
270	4.9831e-09	1.63779e-09	3.04
271	5.52484e-09	2.01676e-09	2.74
272	1.73176e-09	2.2473e-09	1.3
273	6.61555e-10	1.69323e-09	2.56
274	1.50962e-09	7.80582e-10	1.93
275	1.48419e-09	1.12596e-09	1.32
276	2.0677e-09	2.15563e-09	1.04
277	2.73648e-09	3.05804e-09	1.12
278	1.54053e-09	2.4424e-09	1.59
279	1.96077e-09	2.88493e-09	1.47
280	1.41846e-09	1.33003e-09	1.07
281	3.54405e-09	1.84021e-09	1.93
282	7.26828e-10	9.93762e-10	1.37
283	5.64518e-09	7.77025e-09	1.38
284	2.25121e-09	2.46286e-09	1.09
285	6.0184e-10	8.34372e-10	1.39
286	1.88517e-09	2.9436e-09	1.56
287	9.19405e-10	3.12378e-10	2.94
288	1.04348e-09	5.32224e-10	1.96
289	1.3033e-09	1.9507e-09	1.5
290	9.77036e-10	6.08058e-10	1.61
291	1.37293e-08	9.17809e-09	1.5
292	8.52247e-09	1.56377e-08	1.83
293	2.26552e-08	3.28089e-08	1.45
294	4.03218e-09	1.82501e-09	2.21
295	3.62278e-08	2.39103e-08	1.52
296	3.34334e-09	3.86095e-09	1.15
297	5.09612e-08	9.29148e-08	1.82
298	5.47354e-09	7.0314e-09	1.28
299	1.84054e-08	1.92562e-08	1.05
300	8.69185e-09	1.24894e-08	1.44
301	4.91218e-08	4.19617e-09	11.71
302	7.33618e-09	1.57684e-08	2.15
303	5.60495e-09	4.37455e-09	1.28
304	4.94559e-09	1.28053e-08	2.59
305	8.53416e-09	1.10231e-08	1.29
306	5.75167e-09	6.31008e-09	1.1
307	7.68714e-09	5.34215e-09	1.44
308	1.13091e-08	1.86054e-08	1.65
309	1.49891e-08	4.14226e-08	2.76
310	1.36694e-08	1.97433e-08	1.44
311	5.55775e-09	1.16846e-08	2.1
312	4.08706e-08	8.61868e-08	2.11
313	1.07925e-08	8.87746e-09	1.22
314	3.05796e-09	3.16166e-09	1.03
315	2.43334e-09	2.05062e-09	1.19
316	1.07868e-09	2.93337e-09	2.72
317	2.17922e-09	4.16137e-09	1.91
318	1.25515e-09	8.99316e-10	1.4
319	1.11773e-09	6.77556e-10	1.65
320	1.21995e-09	1.18364e-09	1.03
321	1.89301e-09	1.34112e-09	1.41
322	1.51977e-09	1.1449e-09	1.33
323	2.88205e-09	2.72158e-09	1.06
324	9.69149e-10	2.28505e-09	2.36
325	2.38897e-09	2.42213e-09	1.01
326	7.02219e-10	1.07111e-09	1.53
327	3.49762e-09	1.6434e-09	2.13
328	1.22048e-09	1.51952e-09	1.25
329	1.06688e-09	3.4056e-09	3.19
330	8.30642e-10	1.87117e-09	2.25
331	7.06922e-10	4.21542e-10	1.68
332	8.61075e-10	1.76524e-09	2.05
333	4.02255e-10	1.36363e-09	3.39
334	6.60949e-09	3.82894e-09	1.73
335	1.60944e-09	2.90906e-09	1.81
336	5.6827e-09	1.60332e-08	2.82
337	1.50674e-09	1.09821e-09	1.37
338	1.30078e-08	2.11031e-08	1.62
339	1.64804e-09	2.3624e-09	1.43
340	1.30411e-08	2.1384e-08	1.64
341	3.43301e-09	1.69323e-09	2.03
342	2.11597e-08	4.8342e-09	4.38
343	1.7621e-09	2.03361e-09	1.15
344	3.56849e-09	4.99791e-09	1.4
345	1.66189e-09	2.10248e-09	1.27
346	2.06574e-09	3.95861e-09	1.92
347	2.01864e-09	2.21017e-09	1.09
348	2.42181e-09	4.09266e-09	1.69
349	1.8309e-09	3.46487e-09	1.89
350	2.1169e-09	2.08504e-09	1.02
351	9.19415e-09	3.4254e-09	2.68
352	7.60029e-09	4.19617e-09	1.81
353	4.00581e-09	5.47727e-09	1.37
354	2.39524e-09	2.42215e-09	1.01
355	1.85898e-08	3.40765e-09	5.46
356	2.78886e-09	2.54623e-09	1.1
357	2.01654e-09	2.48345e-09	1.23
358	3.52705e-10	3.96e-10	1.12
359	1.21239e-09	1.42164e-09	1.17
360	5.41719e-10	7.12272e-10	1.31
361	4.73015e-10	1.2078e-09	2.55
362	2.4674e-10	4.488e-10	1.82
363	7.32114e-10	7.5504e-10	1.03
364	1.09174e-09	9.93762e-10	1.1
365	6.26425e-10	1.1286e-09	1.8
366	1.09768e-09	1.07111e-09	1.02
367	5.56896e-10	6.3393e-10	1.14
368	1.52047e-09	7.80582e-10	1.95
369	2.40422e-10	4.50582e-10	1.87
370	1.04118e-09	8.118e-10	1.28
371	2.18719e-09	2.40207e-09	1.1
372	2.49373e-10	7.3029e-10	2.93
373	8.17793e-10	7.59e-10	1.08
374	2.77011e-10	1.00208e-09	3.62
375	3.28245e-10	1.95954e-10	1.68
376	4.65865e-10	6.18288e-10	1.33
377	2.27203e-10	6.5538e-10	2.88
378	2.97259e-08	3.43596e-08	1.16
379	2.84389e-08	1.77179e-08	1.61
380	4.82422e-08	6.94106e-08	1.44
381	1.59244e-08	3.4782e-09	4.58
382	6.38152e-08	9.06017e-08	1.42
383	1.42747e-08	2.0262e-09	7.05
384	1.06339e-07	1.13018e-07	1.06
385	1.57879e-08	1.48757e-08	1.06
386	3.66687e-08	1.76682e-08	2.08
387	2.51623e-08	4.10792e-08	1.63
388	9.06451e-08	5.36206e-08	1.69
389	2.37249e-08	2.73175e-08	1.15
390	2.05321e-07	9.6162e-09	21.35
391	1.51507e-08	3.77974e-08	2.49
392	1.6496e-08	1.95796e-08	1.19
393	2.4958e-08	2.04666e-08	1.22
394	1.8042e-08	1.57684e-08	1.14
395	2.46162e-08	6.85795e-09	3.59
396	2.87937e-08	1.05006e-08	2.74
397	3.88751e-08	2.2407e-08	1.73
398	3.72964e-08	1.99083e-08	1.87
399	1.84406e-08	8.23654e-09	2.24
400	2.99531e-08	2.11398e-08	1.42
401	4.83943e-08	6.65804e-08	1.38
402	4.93381e-09	3.1354e-09	1.57
403	1.33097e-09	6.79938e-09	5.11
404	6.76121e-10	2.52428e-09	3.73
405	2.53756e-09	1.53226e-09	1.66
406	1.56132e-09	9.77394e-10	1.6
407	1.65793e-09	1.06182e-09	1.56
408	6.16197e-10	4.158e-09	6.75
409	2.31001e-09	1.54506e-09	1.5
410	2.8757e-09	2.26604e-09	1.27
411	1.65318e-09	7.18278e-10	2.3
412	1.46353e-09	8.87541e-09	6.06
413	1.53164e-09	1.07111e-09	1.43
414	3.16639e-09	2.6316e-09	1.2
415	8.99374e-10	1.34112e-09	1.49
416	3.5704e-09	2.0329e-09	1.76
417	5.73482e-09	3.92581e-09	1.46
418	6.17887e-10	1.0707e-09	1.73
419	8.93019e-10	2.6536e-09	2.97
420	1.46452e-09	3.62708e-10	4.04
421	1.4854e-09	1.61073e-09	1.08
422	1.23802e-09	1.46921e-09	1.19
423	5.66633e-09	4.67586e-09	1.21
424	3.97202e-09	4.16139e-09	1.05
425	9.91248e-09	1.01425e-08	1.02
426	2.09569e-09	1.11667e-09	1.88
427	1.52248e-08	1.11152e-08	1.37
428	1.72171e-09	3.64127e-09	2.11
429	2.42316e-08	1.68102e-08	1.44
430	2.38114e-09	2.86101e-09	1.2
431	8.34676e-09	5.16575e-09	1.62
432	4.02461e-09	3.40765e-09	1.18
433	1.52617e-08	1.03967e-08	1.47
434	3.74385e-09	2.11933e-09	1.77
435	2.64304e-08	2.82414e-08	1.07
436	2.39407e-09	2.54623e-09	1.06
437	2.49818e-09	1.80985e-09	1.38
438	3.68959e-09	4.56051e-09	1.24
439	2.52391e-09	3.16164e-09	1.25
440	3.23571e-09	3.35035e-09	1.04
441	4.99278e-09	5.214e-09	1.04
442	6.68961e-09	1.02273e-08	1.53
443	6.55812e-09	3.10942e-09	2.11
444	2.72124e-09	1.16412e-09	2.34
445	4.4307e-09	5.80598e-09	1.31
446	1.13707e-08	5.75632e-09	1.98
447	3.41654e-09	1.91847e-09	1.78
448	1.27928e-09	7.06385e-10	1.81
449	2.7138e-10	3.33887e-10	1.23
450	9.02538e-09	1.65e-07	18.28
451	2.31672e-10	2.47421e-10	1.07
452	1.28722e-08	1.65e-07	12.82
453	8.71094e-10	1.13964e-08	13.08
454	7.27855e-09	1.59003e-08	2.18
455	1.24654e-09	9.77381e-10	1.28
456	6.44337e-09	2.03361e-09	3.17
457	1.20206e-09	2.85041e-10	4.22
458	1.52428e-09	3.10942e-09	2.04
459	8.28213e-10	7.36415e-10	1.12
460	8.04514e-10	4.85654e-10	1.66
461	7.95808e-10	7.80608e-10	1.02
462	1.10161e-09	6.39223e-10	1.72
463	3.21429e-09	1.36884e-08	4.26
464	3.677e-09	5.92547e-08	16.11
465	3.04241e-09	2.38215e-09	1.28
466	9.32819e-10	1.81823e-10	5.13
467	1.16382e-08	9.4453e-08	8.12
468	1.64778e-09	4.23126e-09	2.57
469	5.37422e-09	1.65e-07	30.7
470	2.65084e-09	9.69276e-10	2.73
471	4.51076e-09	7.74114e-10	5.83
472	2.81355e-09	1.01891e-09	2.76
473	8.48903e-10	5.1051e-10	1.66
474	8.57662e-10	1.01007e-09	1.18
475	2.71667e-09	1.7622e-09	1.54
476	1.29164e-09	4.77642e-10	2.7
477	1.70562e-09	3.69006e-10	4.62
478	7.92469e-10	5.36712e-10	1.48
479	1.69766e-09	6.77556e-10	2.51
480	6.44863e-10	3.04656e-10	2.12
481	1.76626e-09	1.3662e-09	1.29
482	2.9685e-09	2.05062e-09	1.45
483	8.19693e-10	1.15447e-09	1.41
484	1.0762e-09	4.07748e-10	2.64
485	1.08367e-09	4.62e-10	2.35
486	2.45813e-09	5.06286e-10	4.86
487	8.29601e-10	2.73438e-10	3.03
488	8.35946e-10	5.1051e-10	1.64
489	2.04866e-09	9.61224e-10	2.13
490	4.26937e-10	8.58e-11	4.98
491	8.97789e-09	2.19185e-09	4.1
492	7.68051e-09	2.9579e-09	2.6
493	1.50302e-08	5.7101e-09	2.63
494	4.51265e-09	4.25086e-10	10.62
495	2.01539e-08	1.00584e-08	2
496	3.76828e-09	9.45364e-10	3.99
497	3.14973e-08	1.41306e-08	2.23
498	4.22659e-09	2.69904e-09	1.57
499	8.22864e-09	1.47523e-08	1.79
500	6.80866e-09	6.36284e-09	1.07
501	3.05816e-08	2.52511e-09	12.11
502	6.92366e-09	2.40207e-09	2.88
503	3.28854e-08	4.61538e-08	1.4
504	4.56736e-09	1.44549e-09	3.16
505	4.6572e-09	1.95068e-09	2.39
506	6.91805e-09	4.56051e-09	1.52
507	4.66818e-09	3.21472e-09	1.45
508	6.0545e-09	1.76521e-09	3.43
509	7.12868e-09	2.3958e-09	2.98
510	1.0995e-08	8.51547e-09	1.29
511	9.27291e-09	3.58221e-09	2.59
512	4.63169e-09	2.7673e-09	1.67
513	8.66301e-09	3.18807e-09	2.72
514	1.51789e-08	5.6158e-09	2.7
515	1.62478e-08	1.59918e-08	1.02
516	2.96998e-09	1.2738e-09	2.33
517	4.03446e-08	1.25763e-07	3.12
518	1.55519e-09	5.148e-10	3.02
519	6.41358e-09	2.8974e-09	2.21
520	8.74508e-08	6.90492e-08	1.27
521	2.24738e-08	4.2438e-09	5.3
522	4.21484e-09	6.765e-09	1.61
523	4.74747e-08	1.04867e-07	2.21
524	7.34944e-09	2.8248e-09	2.6
525	1.67844e-08	5.72484e-08	3.41
526	3.19811e-09	4.2108e-09	1.32
527	4.84383e-08	6.73332e-08	1.39
528	1.89038e-09	6.006e-10	3.15
529	7.30132e-09	4.5342e-09	1.61
530	1.03377e-07	6.6033e-08	1.57
531	2.30193e-08	1.60248e-08	1.44
532	4.48611e-09	2.2935e-08	5.11
533	5.42123e-08	9.01824e-08	1.66
534	7.91343e-09	6.2304e-09	1.27
535	2.28124e-08	1.80312e-08	1.27
536	2.98342e-09	1.65e-07	55.31
537	1.16888e-08	7.7814e-09	1.5
538	7.63789e-09	8.1576e-09	1.07
539	8.49095e-09	6.3096e-09	1.35
540	3.27162e-09	1.9239e-08	5.88
541	1.00611e-08	4.5441e-08	4.52
542	5.74764e-09	1.65e-07	28.71
543	5.01761e-09	2.5476e-09	1.97
544	1.83333e-08	1.01825e-08	1.8
545	7.43451e-09	4.4748e-09	1.66
546	5.08986e-09	2.9436e-09	1.73
547	8.22659e-09	3.3858e-09	2.43
548	3.31308e-09	6.7518e-09	2.04
549	6.84983e-10	8.712e-10	1.27
550	1.03979e-08	1.551e-08	1.49
551	4.18461e-10	1.32e-10	3.17
552	1.07174e-09	1.8084e-09	1.69
553	2.0328e-08	3.84978e-08	1.89
554	4.39663e-09	4.9434e-09	1.12
555	9.34838e-10	2.5344e-09	2.71
556	1.2217e-08	6.00336e-08	4.91
557	2.07723e-09	1.4322e-09	1.45
558	4.89302e-09	1.44474e-08	2.95
559	1.25389e-09	9.9e-10	1.27
560	1.34538e-08	1.17414e-08	1.15
561	1.0473e-09	2.178e-10	4.81
562	2.46388e-09	1.551e-09	1.59
563	2.39043e-08	3.5739e-08	1.5
564	6.43214e-09	4.983e-09	1.29
565	1.57536e-09	5.4846e-09	3.48
566	1.35077e-08	4.23984e-08	3.14
567	2.22985e-09	2.9172e-09	1.31
568	1.06897e-08	5.3658e-09	1.99
569	1.55359e-09	1.0824e-09	1.44
570	6.08298e-09	3.069e-09	1.98
571	2.469e-09	2.9172e-09	1.18
572	1.25887e-09	1.023e-09	1.23
573	4.01405e-09	1.4982e-09	2.68
574	3.08809e-09	3.1614e-09	1.02
575	5.06755e-09	2.2836e-09	2.22
576	1.33854e-09	6.402e-10	2.09
577	6.06267e-09	1.0956e-09	5.53
578	5.23028e-09	6.8244e-09	1.3
579	1.50417e-09	1.386e-09	1.09
580	2.50015e-09	1.2276e-09	2.04
581	4.9817e-10	4.884e-10	1.02
582	3.39375e-09	4.1118e-09	1.21
583	2.1762e-09	1.0098e-09	2.16
584	3.01675e-09	2.8248e-09	1.07
585	1.2731e-09	3.1878e-09	2.5
586	1.09342e-09	2.4618e-09	2.25
587	3.94236e-09	6.204e-10	6.35
588	1.35109e-09	2.0658e-09	1.53
589	4.47421e-09	2.1186e-09	2.11
590	1.07794e-09	8.184e-10	1.32
591	1.51027e-09	1.4256e-09	1.06
592	4.92565e-09	2.9568e-09	1.67
593	1.45147e-09	7.722e-10	1.88
594	1.19198e-09	1.5246e-09	1.28
595	3.37272e-08	1.65e-07	4.89
596	4.58609e-09	1.52922e-08	3.33
597	1.2848e-07	2.50206e-08	5.13
598	1.4455e-09	1.8935e-08	13.1
599	1.68241e-07	4.14084e-08	4.06
600	1.11669e-08	1.01904e-08	1.1
601	1.08816e-07	1.31813e-08	8.26
602	2.56698e-07	9.26838e-08	2.77
603	1.30519e-08	1.92654e-08	1.48
604	8.32332e-09	3.50644e-08	4.21
605	4.99394e-08	1.93314e-08	2.58
606	8.12143e-09	2.03544e-08	2.51
607	8.7917e-08	1.32363e-08	6.64
608	1.55095e-08	9.23208e-08	5.95
609	2.29866e-09	4.1118e-09	1.79
610	5.27225e-08	5.2734e-08	1
611	9.61953e-10	7.656e-10	1.26
612	6.71204e-08	6.3459e-08	1.06
613	5.72422e-09	2.3628e-09	2.42
614	4.74515e-08	2.12761e-08	2.23
615	1.06687e-07	1.04425e-07	1.02
616	5.76492e-09	1.19856e-08	2.08
617	3.75567e-09	1.84679e-08	4.92
618	2.29462e-08	8.1444e-09	2.82
619	3.47381e-09	3.16272e-08	9.1
620	3.67506e-08	1.24869e-08	2.94
621	4.71364e-09	1.34442e-08	2.85
622	6.8176e-10	1.2012e-09	1.76
623	1.52786e-08	1.56222e-08	1.02
624	2.9704e-10	3.036e-10	1.02
625	1.66748e-09	1.0164e-09	1.64
626	3.16628e-08	2.32716e-08	1.36
627	6.6541e-09	2.8182e-09	2.36
628	1.0434e-09	7.0092e-09	6.72
629	1.81121e-08	2.19648e-08	1.21
630	2.31064e-09	1.122e-09	2.06
631	3.72206e-09	3.3e-09	1.13
632	7.38483e-10	9.834e-10	1.33
633	2.35474e-09	2.2176e-09	1.06
634	8.73689e-10	1.8546e-09	2.12
635	5.08039e-10	1.1088e-09	2.18
636	1.22523e-09	2.178e-09	1.78
637	1.21703e-09	1.683e-09	1.38
638	2.22268e-09	2.3364e-09	1.05
639	2.43879e-09	3.52198e-09	1.44
640	5.01387e-10	5.874e-10	1.17
641	1.82207e-09	9.306e-10	1.96
642	2.66879e-09	3.036e-09	1.14
643	6.21862e-10	1.0692e-09	1.72
644	5.29908e-10	5.83019e-10	1.1
645	8.47303e-10	1.2804e-09	1.51

## Sheet: Fig 2C
Iteration	Single Antibody Prediction Error	Ten Antibodies Prediction Error	Single Virus Prediction Error	Ten Viruses Prediction Error
1	1.52	1.85	1.4	1.81
2	1.45	1.29	1.94	1.56
3	1.91	47.75	1.67	2.57
4	1.46	1.14	3.98	6.12
5	5.73	3.58	5.33	2.79
6	1.1	1.58	2.3	1.6
7	6.35	3.44	11.61	1.22
8	2.8	1.06	3.96	1.42
9	2.03	4.46	15.36	6.46
10	1.55	1.51	1.56	3.03
11	1.49	1.39	2.43	12.67
12	1.62	2.23	4.35	2.65
13	3.15	1.31	1.95	1.13
14	1.43	1.24	1.88	1.85
15	1.61	1.14	1.77	1.08
16	1.52	2.33	1.33	2.42
17	1.22	9.41	1.95	1.18
18	1.08	3.95	51.05	6.51
19	2.01	3.7	9.05	1.04
20	1.29	2.77	5.08	3.23
21	2.9	4.66	6.79	1.48
22	1.22	1.05	5.65	8.14
23	2.97	1.44	1.19	2.49
24	1.9	6.67	14.3	1.23
25	1.31	1.12	2.82	1.86
26	1.23	2.62	8.38	4.64
27	3.26	23.65	41.22	2.31
28	12.97	1.66	1.05	1.31
29	6.81	1.17	6.34	1.35
30	1.36	2.83	5.89	4.68
31	1.06	2.3	8.74	2.18
32	5.06	3.96	1.22	9.38
33	2.33	3.61	1.21	4.25
34	3.14	1.37	1.19	1.53
35	1.14	1.48	5.14	3.14
36	1.04	1.09	1.55	6.26
37	1.07	2.7	1.13	2.55
38	1.81	1.67	18.49	2.12
39	1.15	1.8	2.38	1.48
40	2.25	4.81	2.6	1.16
41	3.3	5.37	1.34	7.51
42	1.4	3.5	1.36	3.52
43	1.63	3.94	3.8	13.49
44	2.62	5.69	3.14	2.03
45	2.06	9.32	6.76	1.89
46	1.69	1.97	1.28	1.14
47	1.36	4.52	9.78	1.39
48	5.55	1.29	5.3	1.16
49	1.2	1.9	1.25	1.24
50	1.69	35.6	17.08	1.66
51	3.95	1.61	1.19	1.04
52	3.98	2.8	5.64	3.4
53	2.97	1.06	3.43	1.6
54	2.75	3.8	1.78	2.26
55	5.78	1.66	1.52	2.37
56	1.46	5.17	1.65	1.32
57	3.42	1.5	1.4	1.44
58	1.33	4.88	3.87	1.8
59	4.43	1.04	64.96	5.16
60	8.71	1.52	12.81	2.78
61	3.07	1.91	6.85	1.72
62	4.28	1.15	1.42	2.12
63	1.51	1.27	2.09	10.02
64	1.82	3.34	2.68	9.55
65	1.82	6.37	4.46	2.13
66	2	4.53	4.86	1.13
67	1.73	3.17	1.28	3.02
68	2.44	4.03	2.52	4.12
69	1.6	6.11	17.31	1.39
70	1.14	6.77	4.3	1.76
71	1.15	1.3	1.78	3.52
72	1.1	3.55	2.69	1.64
73	8.49	22.39	4.5	6.36
74	2.86	3.94	1.68	9.55
75	4.32	2.11	2.51	2.72
76	2.59	7.72	2.98	2.27
77	1.23	3.07	2.66	2.56
78	1.92	11.09	2.3	1.66
79	2.12	9.97	46.12	5.28
80	1.12	1.68	15.4	1.54
81	1.07	1.82	6.18	1.54
82	1.44	1.21	3.26	3.08
83	1.09	3.38	4.75	9.55
84	1.3	1.86	4.07	1.64
85	1.12	2.2	9.75	1.11
86	1.04	5.54	2.17	1.23
87	1.4	2.7	2.19	3.22
88	1.47	9.83	5.63	1.75
89	1.91	7.04	28.34	1.03
90	1.28	7.49	1.67	1.18
91	1.31	2.12	6.99	1.44
92	1.65	3.37	3.78	6.34
93	1.38	1.72	5.95	8.07
94	1.54	2.31	1.11	2.66
95	1.85	1.36	1.38	1.91
96	2.67	47.24	1.25	1.08
97	4.96	4.31	4.15	3.45
98	5.35	11.14	1.43	4.04
99	1.15	1.33	1.5	1.49
100	1.4	7.72	1.56	2.09
101	2.95	1.2	5.44	4.31
102	1.69	25.14	2.2	1.96
103	1.61	1.34	1.94	7.4
104	1.37	25.31	2.76	9.55
105	1.62	1.44	1.93	1.12
106	3.1	2.12	6.18	1.69
107	1.52	1.16	3.45	1.93
108	1.61	1.8	1.6	1.16
109	1.45	1.37	3.52	1
110	1.12	1.67	20.06	1.18
111	1.04	2.74	2.9	1.05
112	1.81	21.8	2.46	4.12
113	1.27	2.25	2.24	9.55
114	2.47	1.62	3.76	3.08
115	2.6	8.09	3.01	2.12
116	2.26	5.6	1.77	2.53
117	4.34	2.09	1.16	4.77
118	6.52	26.96	3.12	1.4
119	4.5	1.26	1.94	1.56
120	96.63	2.02	2.37	1.37
121	5.94	1.12	1.47	3.17
122	49.46	2.42	33.08	1.16
123	7.08	1.85	9.78	1.66
124	2.26	3.32	2.03	1.5
125	26.37	1.82	2.86	2.45
126	1.47	3.11	4.2	1.14
127	5.12	1.12	5.06	5.56
128	3.23	1.22	1.08	1.7
129	4.7	1.36	2.45	3.24
130	3.6	1.38	3.58	1.42
131	5.85	1.47	1.71	1.54
132	6.24	3.95	2.57	2.51
133	3.7	7.04	4.09	1.27
134	4.55	4.85	2.6	3.16
135	1.01	4.61	2.25	1.09
136	5.57	8.26	1.88	5.46
137	13.79	1.65	1.76	3.46
138	1.44	1.03	1.1	1.16
139	1.18	2.27	1.14	1.84
140	1.05	4	5.36	5.12
141	6.93	1.28	2.01	7.07
142	3.46	21.42	48.14	1.07
143	3.49	7.7	4.6	2.12
144	3.25	56.91	1.67	1.26
145	1.2	7.72	1.45	1.53
146	1.66	1.31	3.49	1.46
147	2.21	34.13	3.43	7.04
148	1.07	2.88	6.18	2.13
149	1.14	33.01	1.98	2.64
150	1.48	2.44	10.06	1.13
151	1.01	1.79	4.6	1.63
152	1.78	3.24	1.37	13.11
153	1.29	1.75	17.39	12.93
154	1.03	4.59	1.35	14.88
155	1.92	2.94	5.06	11.47
156	1.06	1.63	3.14	1.89
157	1.62	39.32	2.07	1.31
158	1.83	4.33	1.54	1.46
159	1.58	3.2	1.24	2.66
160	1.26	3.88	4.25	3.51
161	1.95	12.36	2.24	1.3
162	1.29	6.21	59.24	4.62
163	1.56	2.34	10.25	1.82
164	2.33	24.62	5.9	1.13
165	1.3	1.38	1.05	2.18
166	21.83	1.86	5.46	2.1
167	2.33	1	2.21	5.37
168	11.35	2.44	9.71	32.22
169	1.86	2.07	2.13	12.93
170	2.03	3.39	1.29	11.47
171	2.01	2.03	6.2	6.79
172	1.25	1.25	31.1	2.9
173	1.75	1.36	7.83	3.95
174	2.13	1.22	5.06	1.06
175	2.12	1.54	3.79	1.14
176	1.29	1.64	3.69	1.53
177	2.24	4.4	1.12	9.83
178	3.37	6.29	1.3	1.05
179	1.09	2.99	1.49	1.43
180	1.33	4.68	3.06	3.12
181	1.72	5.14	3.91	1.79
182	3.39	9.04	91.45	1.65
183	1.09	1.83	11.5	1.14
184	1.5	1.04	2.17	6.82
185	1.12	4.9	1.89	30.24
186	1.61	1.23	2.72	1.41
187	2.67	1.82	4.4	10.19
188	2.11	30.39	4.82	1.64
189	29.13	1.14	2.53	1.23
190	1.24	2.27	13.28	1.35
191	15.32	1.28	3.76	1.8
192	1.09	2.45	1.75	1.2
193	1.89	1.61	12.92	5.37
194	3.41	3.32	2.44	4.32
195	1.99	1.59	1.58	2.05
196	1.88	3.16	1.65	2.29
197	1.89	1.02	2.06	1.45
198	2.27	1.56	1.6	1.13
199	1.46	1.21	1.63	1.23
200	1.1	1.28	5.41	4.35
201	2.47	3.44	46.31	4.2
202	3.3	8.02	9.63	10.91
203	1.35	4.94	4.87	1.05
204	2.02	4.01	2.17	13.04
205	3.37	7.32	3.15	12.93
206	2.03	1.45	2.71	15.26
207	1.06	1.03	1.86	11.47
208	1.12	3.8	6.44	3.18
209	1.13	1.52	3.72	1.08
210	1.21	1.66	18.85	1.76
211	8.68	42.66	2.51	2.92
212	2.9	3.41	2.57	1.65
213	4.42	4.4	9.8	4.07
214	2.63	1.44	2.5	1.09
215	1.26	5.91	3.93	1.28
216	1.88	1.27	2.7	1.09
217	2.08	5.67	1.67	2.05
218	1.47	1.21	1.16	1.94
219	1.11	1.13	2.84	5.55
220	1.57	1.75	1.31	1
221	1.27	1.65	1.58	32.22
222	1.15	1.03	1.25	12.93
223	2.01	2.84	31.53	3.33
224	1.02	6.62	6.82	11.47
225	1.37	5.17	3.09	3.58
226	1.5	2.81	4.16	4.73
227	1.96	3.47	3.52	3.95
228	1.3	5.03	1.39	1.53
229	1.29	1.13	8.65	1.72
230	1.68	1.85	2.46	7.02
231	1.01	2.27	1.84	2.43
232	1.37	2.47	5.03	9.83
233	1.12	1.08	24.84	2.49
234	1.34	71.39	1.78	3.04
235	6.72	5.86	3.46	2.4
236	2.68	1.48	8.6	1.2
237	3.42	6.02	3.48	14.91
238	2.48	1.07	5.29	12.93
239	1.03	7.83	1.27	13.38
240	2.1	1.29	1.72	11.47
241	2.55	7.85	1.01	3.74
242	1.3	1.93	1.23	2.04
243	1.24	2.71	1.63	2.27
244	1.12	1.04	4.8	1.53
245	1.97	1.69	2.28	4.5
246	1.53	1.47	1.2	1
247	1.65	7.42	1.64	1.26
248	1.17	6.8	3.73	1.06
249	1.55	2.15	5.69	1.76
250	1.59	2.18	1.06	1.65
251	1.22	2.93	11.8	4.84
252	1.52	1.46	4.55	1.16
253	1.52	2.51	1.49	6.43
254	1.3	4.35	14.16	30.08
255	1.66	1.32	1.4	1.37
256	2.83	1.9	2.27	9.63
257	2.56	37.27	2.89	2.62
258	32.71	1.76	1.92	1.91
259	17.26	3.02	1.83	1.23
260	1.47	1.01	1.82	5.15
261	1.85	4.33	1.66	4.08
262	4.28	1.65	2.05	2.32
263	2.35	5.88	54.64	2.26
264	1.96	1.46	11.85	2.37
265	1.83	5.56	5.94	1.72
266	2.36	1.06	1.5	1.31
267	1.54	1.53	1.94	1.33
268	1.08	1.12	1.66	1.07
269	2.59	1.25	2.98	4.48
270	3.31	3.26	4.02	10.7
271	1.57	5.97	2.34	1.52
272	2.4	5.16	1.61	1.09
273	3.39	2.79	16.29	5.23
274	2.71	3.98	1.62	40.63
275	1.11	5.71	2.46	1.92
276	1.43	1.3	4.28	8
277	1.28	2.42	2.22	1.58
278	2.38	2.32	1.93	3.03
279	11.38	1.14	1.71	1.6
280	5.94	66.94	1.14	1.84
281	1.11	1.57	1.16	2.27
282	1.02	5.46	2.05	7.31
283	3.66	5.75	50.31	5.9
284	2.31	1.02	8.08	1.56
285	2.28	7.5	4.84	1.68
286	1.14	1.21	4.83	1.93
287	1.08	7.48	7.86	1.11
288	1.07	1.83	7.11	1.56
289	1.53	1.69	1.27	5.7
290	1.65	2.57	15.18	5.46
291	1.13	1.1	1.44	14.74
292	1.69	1.58	4.22	1.71
293	1.75	1.39	8.57	1.21
294	2.5	1.86	53.05	43.98
295	1.12	7.42	1.34	1.99
296	1.7	6.52	6.07	6.64
297	1.76	2.25	5.13	3.76
298	1.81	3.15	9.16	1.87
299	1.21	1.37	1.54	1.76
300	1.09	3.95	1.56	1.8
301	2.03	1.5	1.55	5.71
302	3.75	39.79	8.23	1.86
303	1.22	1.31	1.59	2.99
304	1.15	3.03	2.94	1.65
305	4.64	1.3	9.79	1.7
306	2.7	1.39	2.49	1.57
307	2.01	4.56	1.09	1.52
308	1.86	1.3	1.95	1.3
309	2.09	4.39	1.32	1.24
310	2.33	1.22	4.22	6.58
311	1.1	1.13	1.32	6.31
312	2.99	1.81	1.12	15.5
313	5.89	1.01	3.5	9.88
314	2.09	1.08	2.12	21.28
315	2.9	2.87	1.84	1.01
316	1.03	7.85	1.1	11.47
317	1.23	3.99	1.18	2.08
318	1.24	3.64	1.68	1.68
319	1.53	3.42	4.09	1.02
320	2.54	5.58	2.77	3.88
321	1.67	1.17	1.66	3.2
322	2.35	1.43	1.08	2.4
323	1.26	2.25	1.94	1.94
324	2.24	2.46	1.33	3.15
325	4.92	1.09	4.2	1.38
326	1.02	71.46	1.31	1.07
327	1.56	1.66	1.13	1.09
328	4.69	6	3.48	3.01
329	2.93	1.44	2.1	2.9
330	2.82	6.33	1.09	1.21
331	4.3	1.06	1.95	27.67
332	2.02	8.23	1.32	12.93
333	2.62	1.29	4.22	11.47
334	1.07	8.24	1.32	4.19
335	3.99	1.92	1.12	2.28
336	7.5	2.68	3.5	1.24
337	2.57	1.05	2.11	1.16
338	3.67	1.69	1.38	8.16
339	1.28	1.46	3.29	1.22
340	1.8	1.75	1.74	1.28
341	1.65	7.1	1.37	1.54
342	1.84	7.15	3.69	1.12
343	1.99	2.05	1.24	2.61
344	2.01	2.19	1.79	1.05
345	1.76	1.47	1.32	15.1
346	2.56	1.79	2.85	12.93
347	1.83	4.94	1.33	13.18
348	1.69	14.85	2.23	11.47
349	1.08	2.42	1.33	3.3
350	1.55	1.74	1.99	1.37
351	1.44	3.02	1.06	2.04
352	1.6	9.24	1.92	2.53
353	1.62	1.23	2.78	2.18
354	1.7	1.86	1.98	2.69
355	1.01	1.53	1.88	1.44
356	1.03	4.78	1.51	1.15
357	1.08	1.84	1.16	1.03
358	1.63	1.4	1.68	1.77
359	1.25	3.39	3.87	1.68
360	1.53	2.41	1.46	1.43
361	2.22	3.07	2.69	29.23
362	1.77	2.97	1.63	12.93
363	1.48	13.65	1.2	6.83
364	1.74	2.15	3.73	11.47
365	1.76	1.77	1.09	5
366	1.44	15.12	1.17	2.27
367	2.54	1.55	3.16	3.95
368	1.28	1.06	1.28	1.35
369	1.43	5.26	1.01	1.21
370	1.25	5.27	1.53	1.16
371	1.16	1.94	1.69	8.3
372	1.37	5.39	2.44	1.07
373	1.15	13.9	1.1	1.23
374	1.63	2.61	1.97	1.48
375	1.66	3.31	1.31	1.23
376	1.81	9.52	4.24	4.19
377	1.32	1.38	1.33	12.91
378	1.59	4.07	3.55	11.3
379	2.69	1.66	2.15	1.89
380	2.24	4.78	1.85	2.05
381	2.05	1.7	1.52	1.3
382	1.27	1.52	1.16	2.08
383	2.08	3.68	1.66	6.61
384	1.14	2.6	3.94	1.23
385	19.59	3.34	1.44	5.62
386	2.82	3.22	2.74	4.4
387	1.83	12.51	1.65	2.19
388	2.33	2.23	1.18	2.66
389	1.52	1.7	1.94	2.51
390	2.13	16.43	1.47	1.95
391	1.96	1.64	1.7	4.52
392	2.24	1.02	3.71	1.1
393	1.15	5.43	1.06	17.68
394	2.39	9.7	2.6	12.93
395	1.34	3.44	1.33	11.22
396	1.47	8.74	4.52	11.47
397	1.22	7.21	1.79	2.94
398	1.76	2.51	1.07	2.35
399	2.17	1.21	1.31	2.12
400	3.09	4.34	3.42	3.34
401	1.25	5.56	1.27	1.18
402	2.1	1.19	1.67	5.65
403	2.45	1.29	1.87	1.08
404	1.24	3.62	2.64	1.28
405	12.03	2.86	1.55	1.54
406	2.4	4.42	3.13	1.48
407	2.56	2.51	1.35	4.09
408	2.09	6.24	1.51	4.46
409	1.78	4.65	1.97	1.94
410	1.17	5.72	2.17	1.41
411	1.09	5.65	1.53	17.12
412	1.65	10.51	2.51	5.73
413	1.58	1.37	1.87	4.54
414	1.6	2.65	2.31	1.34
415	1.62	27.79	1.33	1.06
416	1.11	3.23	1.01	6.82
417	1.08	3.22	1	9.09
418	1.37	5.39	2.55	5.36
419	1.24	1.96	1.13	4.57
420	1.32	5.35	1.79	6.72
421	2.3	13.45	1.38	10.12
422	1.97	3.17	3.86	15.42
423	1.37	8.66	1.57	19.99
424	1.73	1.38	1.05	1.15
425	1.94	1.16	3.11	4.04
426	2.24	3.71	1.05	1.13
427	1.15	1.67	1.6	3.32
428	2.05	4.78	1.77	3.21
429	1.6	1.69	2.4	2.16
430	1.47	1.51	1.64	17.59
431	1.9	3.69	1.83	3.29
432	1.67	2.64	4.16	6.84
433	2.14	3.35	1.06	3.55
434	1.23	3.25	1.73	2.15
435	2.32	13.31	2.69	1.53
436	1.69	2.03	1.59	5.42
437	1.01	1.87	2.01	9.65
438	1.67	16.47	1.22	8.08
439	1.65	1.72	1.25	5.79
440	2.82	1.04	1.06	4.22
441	1.13	4.94	1.08	7.65
442	2.3	4.87	1.1	16.37
443	2.42	1.73	3.17	1.6
444	1.09	4.43	1.94	1.68
445	17.01	13.81	3.87	1.09
446	1.03	1.76	1.79	9.4
447	3.11	1.56	1.43	27.07
448	1.33	2.41	1.24	18.83
449	1.06	6.8	1	24.71
450	1.08	1.66	2.59	21.36
451	1.01	1.12	1.31	30.22
452	1.09	1.82	1.72	70.53
453	2.1	2.93	7.32	4.79
454	1.54	4.78	3.85	10.23
455	1.84	1.95	1.31	6.17
456	1.64	1.27	1.9	1.17
457	2.09	3.14	2.82	3.43
458	4.11	2.33	1.87	5.29
459	1.06	2.87	1.93	3.78
460	2.17	2.83	4.26	2.78
461	1.61	18.06	1.11	8.7
462	1.29	1.57	1.78	5.39
463	2.12	2.43	2.84	11.68
464	1.06	13.98	1.55	2.05
465	23.45	1.07	1.93	1.26
466	1.34	3.67	1.28	8.18
467	2.61	3.4	1.3	17.33
468	1.27	18.04	1.13	1.27
469	1.36	1.65	1.95	24.69
470	1.24	2.04	3.69	5.3
471	1.14	1.98	1.44	2.97
472	1.09	7.81	1.07	3.84
473	1.59	2.17	8.19	1.34
474	1.71	1.01	2.83	3.13
475	1.78	1.37	2.28	2.34
476	1.64	3.4	2.91	2.95
477	1.62	1.09	1.6	6.28
478	2.93	2.58	1.73	5.38
479	1.17	1.03	3.38	1.41
480	2.28	1.76	1.07	17.63
481	1.98	2.18	1.45	6.16
482	1.25	2.14	3.38	2.51
483	2.13	20.56	1.92	5.44
484	1.1	1.76	1.2	1.24
485	20.93	2.15	1.13	4.82
486	1.25	10.64	1.77	2.63
487	2.89	1.27	1.32	7.53
488	1.05	1.42	1.42	1.69
489	1.01	4.43	5.32	1.26
490	1.25	1.67	1.82	25.92
491	1.2	4.04	2.67	31.69
492	1.17	1.16	1.09	2.16
493	1.22	16.36	1.99	3.97
494	2.07	2.92	4.11	2.24
495	1.75	11.94	1.96	1.67
496	2.01	16.57	1.68	2.82
497	2.22	8.39	1.33	5.18
498	2.11	4.18	1.96	1.8
499	5.23	12.61	4.29	22.79
500	2.73	4.11	1.53	5.74
501	1.66	4.78	1.21	3.2
502	2.87	10.45	1.11	3.56
503	2.03	4	6.15	1.29
504	1.35	1.98	2.41	3.26
505	34.7	3.24	2.91	2.43
506	1.2	2.27	3.36	3.12
507	1.26	2.56	1.74	6.78
508	1.73	8.7	3.4	1.27
509	1.63	5.71	1.06	1.16
510	1.66	1.79	1.46	28.1
511	1.2	4.9	3.39	35.79
512	2.1	8.5	1.91	3.67
513	1.43	15.6	1.21	2.15
514	2.44	1.88	1.14	3.53
515	1.35	2.7	1.92	2.62
516	2.82	28.13	1.91	1.89
517	1.46	3.72	1.54	2.15
518	3.48	5.41	5.76	4.13
519	1.36	2.73	1.96	2.09
520	3.63	16.57	2.56	17.31
521	2.4	2.75	1.02	6.74
522	3.64	3.01	2.01	2.92
523	2.76	1.25	1.06	6.33
524	1.64	10.4	4.45	4.06
525	41.05	1.31	2.11	1.91
526	1.19	4.78	1.82	1.56
527	1.62	3.62	2.23	6.71
528	1.39	1.32	3.18	47.81
529	1.28	1.03	1.08	3.03
530	1.54	1.46	1.24	2.03
531	1.3	1.3	7.6	13.77
532	1.81	9.23	3.27	2.14
533	1.48	5.23	1.98	6.11
534	2	7.12	1.81	6.97
535	1.17	1.96	1.36	22.67
536	1.34	2.58	1.03	5.82
537	2.35	13.41	1.63	3.89
538	1.36	6.12	4.43	17.07
539	2.41	2.16	1.49	3.54
540	2.3	5.41	1.25	2.45
541	1.18	10.91	8.96	10.28
542	2.23	1.8	2.36	9.14
543	2.13	1.23	2.65	2.22
544	1.08	2.76	3.49	3.97
545	19.96	5.84	1.41	7.65
546	1.77	1.35	1.4	9.14
547	2.36	1.29	5.83	9.88
548	1.34	2.28	2.59	80.16
549	1.64	2.5	4.48	5.99
550	1.32	1.78	1.76	3.97
551	1.21	4.48	1.11	7.59
552	1.53	1.55	1.79	8.16
553	1.33	2.91	1.12	2.16
554	1.75	3.56	1.37	6.28
555	1.51	3.53	1.57	4.5
556	1.91	16.3	1.22	33.6
557	1.47	1.37	1.18	7.31
558	2.12	2.77	5.68	8.39
559	1.34	17.25	1.73	5.44
560	2.14	2.13	1.01	4.63
561	2.28	1.17	1.99	1.65
562	1.32	3.95	12.92	1.43
563	1.97	2.02	2.46	1.16
564	1.25	1.44	4.52	1.63
565	16.19	4.44	1.15	1.93
566	2.92	10.93	1.2	7.37
567	2.39	50.44	1.31	1.57
568	1.57	16.57	4.51	6.11
569	1.02	4.16	3.58	1.13
570	1.04	7.38	1.85	1.22
571	1.46	3.18	4.34	7.26
572	1.4	23.47	1.09	1.59
573	1.4	1.7	1.27	12.52
574	1.85	4.78	2.75	1.25
575	1.47	3.24	1.47	1.19
576	1.03	1.89	3.55	1.06
577	1.27	1.47	3.29	3.74
578	1.52	3.53	3.08	3.67
579	1.09	3.17	1.7	6.81
580	1.15	17.1	1.91	2.22
581	2.02	7.48	1.58	10.07
582	2.26	1.83	2.53	3.72
583	1.2	19.14	1.71	2.07
584	1.51	8.04	1.7	2.7
585	2.23	36.19	1.3	1.54
586	1.16	3.28	2.34	3.66
587	2.73	1.34	1.54	2.64
588	1.01	4.21	1.52	6.2
589	1.31	20.51	2.77	1.85
590	1.25	3.72	5.19	1.17
591	1.14	3.1	3.08	1.56
592	1.57	3.47	1.12	1.19
593	1.95	16.57	1.37	2.6
594	1.84	1.77	1.26	9.87
595	1.88	2.38	1.26	2
596	2.3	1.34	3.24	5.49
597	1.98	7.86	1.38	1.48
598	4.86	1.21	2.36	9.63
599	1.01	4.78	1.12	2.14
600	2.85	1.18	1.32	6.63
601	1.77	2.69	2.04	14.76
602	2.97	1.74	1.5	7.75
603	2.13	2.39	2.13	4.56
604	1.38	9.44	1.99	1.74
605	35.39	4.16	2.51	2.12
606	1.37	11.77	1.4	2.15
607	2.98	1.11	2.97	1.21
608	1.23	1.51	1.11	7.62
609	1.19	10.35	3.01	1.14
610	1.14	7.1	3.08	2.21
611	1.28	2.52	1.48	1.06
612	2.17	6.47	2.38	3.08
613	1.72	9.78	2.54	6.31
614	2.14	2.15	4.41	1.78
615	2.27	1.11	2.96	12.52
616	2.19	3.36	1.4	2.44
617	5.73	6.18	1.18	5.56
618	1.14	1.14	1.22	2.78
619	2.73	1.19	2.53	2.04
620	1.6	2.65	1.46	4.01
621	1.02	2.64	1.14	1.11
622	2.94	2.1	2.52	1.37
623	2.01	4.78	3.28	1.79
624	1.4	1.85	5.81	5.3
625	36.2	3.41	1.99	7.84
626	1.54	4.21	1.46	2.75
627	2.07	4.15	2.9	20.7
628	1.65	13.41	1.15	2.36
629	1.58	1.48	3.5	7.75
630	1.46	2.54	1.11	7.83
631	1.65	20.47	1.37	3.02
632	2.01	2.39	1.78	10.19
633	1.38	1.36	4.37	2.8
634	2.27	1.57	2.99	3.57
635	1.18	3.7	3.54	1.11
636	2.15	1.06	2.73	2.13
637	2.61	17.33	1.28	3.86
638	1.44	3.03	1.25	2.82
639	2.98	11.84	2.64	1.65
640	2.46	16.57	3.92	2.17
641	1.05	7.7	3.08	1.69
642	2.8	3.86	1.35	7.08
643	2.45	12.82	2.49	4.13
644	1.2	3.77	1.36	2.31
645	27.54	4.78	5.09	5.6
646	2.71	9.64	2.38	6.12
647	1.07	3.67	2.19	1.62
648	1.04	1.81	1.63	1.29
649	1.2	3	1.02	1.61
650	1.9	2.09	1.16	2.26
651	1.65	2.37	1.05	2.73
652	1.95	8.64	1.66	10.52
653	2.75	5.85	3.26	2.24
654	1.02	1.81	3.23	6.27
655	1.15	4.77	5.38	10.42
656	1.16	7.91	1.85	2.23
657	1.03	15.91	1.58	12.52
658	1.76	1.42	3.08	1.38
659	1.11	1.75	1.19	2.31
660	1.46	36.1	1.06	4.67
661	1.08	2.78	3.25	2.46
662	1.37	6.21	1.2	1.54
663	1.15	1.87	1.94	1.99
664	1.4	16.57	1.24	3.32
665	2.03	4.05	1.63	1.1
666	1.79	1.76	3.98	4.15
667	2.69	9.01	2.7	3.43
668	1	1.92	3.2	6.37
669	2.17	4.78	2.53	1.33
670	4.3	5.32	1.23	2.06
671	1.44	1.94	4.79	6.16
672	1.31	1.36	1.75	13.79
673	2.05	1.01	1.84	7.63
674	1.07	1.08	3.08	4.24
675	3.23	11.78	1.05	1.64
676	1.41	4.38	1.19	1.44
677	3.45	1.22	3	1.27
678	1.06	4.99	1.52	2.13
679	1.52	2.33	2.6	7.79
680	2.09	3.56	1.79	2.38
681	1.29	11.47	1.24	1.09
682	1.69	6.52	1.2	2.9
683	2.8	2.4	1.84	6.56
684	1.21	6.61	1.35	1.82
685	1.42	11.24	2.22	12.37
686	1	2.86	1.79	1.21
687	1.12	1.35	2.32	1.68
688	1.24	3.91	1.53	2.17
689	2.93	8.95	2.62	4.5
690	3.71	1.12	3.41	2.74
691	2.42	1.21	3.08	1.96
692	1.59	2.49	1.45	1.07
693	3.63	3.81	2.67	3.89
694	2.26	2.05	2.88	6.8
695	2.18	4.78	4.97	1.6
696	1.3	1.87	3.25	4.01
697	3.57	4.54	1.58	1.13
698	1.14	3.22	1.33	12.52
699	5.94	4.12	2.51	2.06
700	1.02	3.98	1.04	3.85
701	1.08	10.96	1.29	1.19
702	3.69	1.76	2.86	2.46
703	1.22	20.25	3.35	1.72
704	1.74	1.26	1.24	3.76
705	1.22	5.14	2.65	1.33
706	2.01	1.29	3.08	2.48
707	1.79	2.36	2.05	1.42
708	1.53	10	2.22	5.56
709	1.23	1.3	3.82	6.01
710	1.05	1.16	2.53	1.92
711	1.27	2.08	1.82	17.35
712	1.55	10.91	1.22	6.06
713	1.62	1.34	1.38	1.54
714	2.74	1.83	1.04	3.66
715	4.12	1.09	2.32	2.64
716	1.02	8.59	1.24	6.2
717	1.42	1.02	1.63	1.85
718	2.85	1.13	1.02	1.17
719	1.02	1.64	2.94	1.56
720	1.07	1.8	1.1	1.19
721	1.27	1.89	3.06	2.6
722	1.02	3.96	3.08	9.87
723	2.01	28.87	1.6	2
724	1.64	1.65	2.48	5.49
725	2.06	1.22	4.56	1.48
726	1.27	10.66	3.16	9.63
727	2.62	1.9	2.22	2.14
728	1.03	1.29	1.44	2.73
729	1.11	5.28	1.1	4.91
730	1.02	6.53	1.3	9.41
731	1.85	1.33	2.74	1.14
732	1.07	3.08	1.14	1.86
733	1.03	15.96	2.58	3.4
734	1.32	3.21	3.56	1.22
735	1.33	3.96	4.89	2.83
736	1.93	24.9	1.68	2.93
737	1.89	1.18	3.08	2.97
738	2.79	16.76	1.33	1.61
739	1.47	1.21	1.03	1.47
740	1.05	11	2.95	12.52
741	2.29	1.05	1.32	1.81
742	2.39	1.41	2.11	2.64
743	1.13	1.93	1.15	1.03
744	1.21	1.84	1.5	1.51
745	1.02	2.16	4.02	1.68
746	1.47	4.29	2.64	3.12
747	1.49	12.26	3.02	6.09
748	1.29	3.87	1.1	4.46
749	3.2	1.86	2.22	1.33
750	1.07	12.69	3.56	15.14
751	1.17	1.42	2.44	2.13
752	1.17	1.23	3.08	4.54
753	1.33	12.04	1.02	1.18
754	1.6	12.68	1.67	3.32
755	1.03	2.42	2.2	2.32
756	1.34	4.7	3.26	4.05
757	1.15	7.06	1.83	1.24
758	1.27	2.09	1.46	2.08
759	1.14	1.85	1.34	1.51
760	1.57	4.13	1.65	1.16
761	2.4	10.35	1.71	1.37
762	1.54	1.32	1.01	1.34
763	2.8	1.35	2.03	1.35
764	1.09	3.4	4.56	1.4
765	1.79	2.09	2.92	1.4
766	1.88	8.67	3.08	1.36
767	1.23	2.22	2.02	8.61
768	1.36	3.2	1.56	5.3
769	1.42	3.4	1.74	1.53
770	2.08	3.66	3.53	1.74
771	1.08	7.61	1.42	1.36
772	3.46	14.94	1.1	1.36
773	1.35	1.66	3.14	1.21
774	4.22	1.26	1.84	1.95
775	1.18	20.96	1.9	1.49
776	1.75	3.21	1.36	2.45
777	1.22	5.02	1.49	2.36
778	1.97	4.96	2.51	1.26
779	1.35	1.04	3.99	1.7
780	1	2.04	6.12	1.46
781	1.26	17.53	2.06	2.09
782	1.22	2.41	2.62	1.83
783	1.07	19.38	1.17	2.19
784	1.97	1.77	1.08	2.04
785	3.18	1.32	1.44	1.15
786	1.2	13.3	3.64	1.54
787	1.33	1.18	1.04	5.64
788	1.34	11	1.61	8.51
789	1.3	1.35	1.57	1
790	1.03	1.06	2.02	1.2
791	1.15	1.33	5.95	3.48
792	1.31	1.35	3.92	2.06
793	1.82	1.5	4.26	1.72
794	2.13	3.07	1.16	1.61
795	1.8	19.27	1.23	1.97
796	1.21	2.93	2.24	1.94
797	1.02	1.45	4.63	3.3
798	1.04	8.77	1.87	1.9
799	1.09	1.23	3.08	1.22
800	1.11	1.08	1.05	2.92
801	1.79	9.37	1.05	1.53
802	1	9	2.85	1.04
803	1.3	1.72	1.48	1.02
804	1.04	3.46	1.44	1.46
805	1.23	10.03	1.11	1.03
806	1.22	2.03	1.26	8.91
807	1.38	1.3	1.69	1.45
808	2.07	3.35	2.15	1.78
809	1.77	13.16	2.22	3.04
810	2.95	1.03	1.25	2.24
811	1.31	1.08	1.55	1.04
812	1.01	2.41	1.61	2.44
813	2.1	8.84	1.07	2.95
814	1.93	10.79	1.08	1.09
815	1.34	1.32	1.21	1.6
816	1.1	1.62	1.6	1.63
817	1.52	2.32	4.89	1.94
818	1.21	2.42	1.73	1.02
819	2.51	2.65	1.12	1.47
820	1.16	5.46	1.68	1.21
821	1.5	17.7	1.44	1.24
822	3.99	2.06	1.11	1.59
823	1.28	1.01	1.03	1.2
824	1.5	15.26	5.41	1
825	1.37	1.68	1.86	7.56
826	1.71	9.53	1.62	6.19
827	1.31	3.31	1.08	1.19
828	1.17	7.97	1.08	1.11
829	1.5	1.45	1.22	2.39
830	1.44	1.55	1.6	1.28
831	1.03	2.77	4.85	1.55
832	1.93	9.37	1.71	1.21
833	3	1.06	1.62	1.55
834	1.24	1.53	1.08	2.22
835	1.17	2.56	1.08	1.12
836	1.36	6.34	1.21	1.06
837	1.42	1.54	1.6	1.64
838	1.51	1.37	4.88	1.82
839	1.5	1.59	1.72	1.15
840	1.17	2.53	1.14	1.61
841	1.77	2.65	1.74	1.45
842	1.93	5.56	1.36	1.51
843	3.23	22.3	1.48	2.93
844	1.23	1.45	1.01	2.68
845	1.63	1.43	1.51	1.61
846	5.25	14.97	1.05	1.54
847	1.43	2.6	4.44	1.48
848	2.16	1.8	1.03	11.42
849	1.47	4.53	1.65	1.45
850	2.43	1.09	1.09	1.66
851	1.09	4.28	1.06	2.81
852	1.2	1.54	1.55	1.38
853	1.5	10.56	4.91	1.72
854	1.6	3.62	1.72	2.35
855	1.45	5.66	1.37	1.58
856	1.14	34.82	1.22	1.62
857	2.45	5.46	1.64	2.09
858	3.95	3.26	1.07	2.98
859	1.65	39.34	1.07	2.27
860	1.65	4.17	1.06	1.8
861	1.04	11	4.43	2.65
862	1.04	4.28	1.53	1.63
863	1.62	3.26	1.35	1.24
864	1.05	2.78	3.14	1.44
865	2.21	3.21	2.63	1.17
866	1.46	2.57	2.2	8.91
867	3.65	1.36	1.26	5.13
868	1.35	7.48	2.26	1.4
869	1.06	7.79	1.08	3.2
870	3.14	4.58	2.03	1.76
871	1.09	3.6	1.63	1.23
872	1.29	4.85	1.09	2.73
873	1.46	26.59	1.07	1.9
874	1.77	5.4	1.22	3.12
875	1.23	2.74	1.59	1.54
876	1.04	19.19	4.8	1.53
877	1.01	3.57	1.7	1.66
878	1.01	1.6	1.37	1.24
879	1.36	3.92	1.22	1.47
880	1.48	30.54	1.64	1.15
881	1.6	1.33	1.07	1.78
882	3.47	2.12	1.07	1.62
883	1.01	1.53	1.06	1.03
884	1.01	20.65	4.43	1.06
885	1.75	1.05	1.54	1.02
886	2.11	11	1.98	6.63
887	1.11	1.09	1.61	6.97
888	1.47	1.25	1.35	1.41
889	2.15	1.56	1.12	1.03
890	1.22	1.86	1.32	2.19
891	3.56	3.64	1.37	1.77
892	1.12	11.1	3.78	1.75
893	1.22	4.7	1	1.21
894	3.75	10.96	2.33	1.37
895	1.06	1.14	1.74	1.52
896	1.56	1.03	1.54	2.98
897	1.11	14.75	1.96	1.81
898	1.76	9.81	1.12	2.16
899	1.5	1.87	1.34	1.19
900	1.09	3.7	3.5	1.36
901	1.16	9.04	1.16	2.31
902	1.17	1.96	1.58	1.57
903	1.18	1.44	1.69	3.87
904	1.75	3.44	1.49	3.59
905	2.83	11.99	1.57	2.25
906	3.04	1.04	5.57	2.11
907	1.19	1.18	1.9	15.01
908	1.19	2.63	1.01	1.47
909	1.46	8.04	2.16	2.11
910	1.37	1.62	1.69	3.66
911	2.16	9.87	1.04	1.6
912	1.84	1.74	1.65	3.62
913	1.59	2.63	1.69	2.15
914	1.4	2.85	1.26	1.5
915	1.19	5.91	1.67	1.38
916	1.05	17.59	1.06	1.89
917	2.65	1.88	1.04	2.1
918	5.45	1.11	1.96	1.56
919	2.05	16.4	1.44	1.34
920	1.56	2.48	1.33	1.11
921	2.35	1.84	1.71	1.43
922	1.94	1.51	1.31	1.65
923	1.13	2.28	1.11	1.04
924	2.21	1.14	4.23	1.06
925	2.89	4.6	1.07	1.17
926	2.17	11.04	1.83	6.78
927	2.72	16.82	4.48	6.96
928	1.76	34.82	1.13	1.11
929	2.79	2.71	2.07	1
930	3.98	8.36	1.33	2.74
931	1.36	2.49	1.81	1.19
932	1.99	76.54	1.02	1.73
933	1.12	1.85	3.13	2.3
934	1.02	11	1.58	1.6
935	1.1	1.52	1.54	1.22
936	1.68	1.57	1.45	2.86
937	1.72	1.91	4.28	1.37
938	2.75	3.11	1.36	2.77
939	1.65	1.4	1.05	2.14
940	1.11	24.16	2.41	1.5
941	1.08	14.08	1.48	1.78
942	1.06	2.41	1.03	1.32
943	1.01	9.39	3.76	1.42
944	1.2	4.49	2.06	2.1
945	1.84	64.8	3.2	2.52
946	1.13	3.92	1.81	1.4
947	1.15	1.21	1.13	8.91
948	1	2.03	1.04	1.25
949	1.09	26.35	1.21	2.4
950	1.32	3.37	2.41	2.16
951	1.37	2.12	2.07	2.85
952	2.12	3.21	1.2	2.19
953	1.75	33.78	1.66	1.53
954	3.26	1.79	1.77	2.75
955	1.22	2.31	1.4	1.22
956	1.03	1.11	1.82	1.76
957	2.01	23.14	4.17	2.22
958	3.19	1.29	2.37	1.68
959	1.17	11	1.43	1.37
960	1.53	1.07	3.08	1.04
961	1.31	1.23	1.16	1.97
962	1.69	1.13	1.04	1.39
963	2.05	1.36	1.11	1.27
964	2.74	11.54	2.36	1.05
965	1.98	5.1	1.65	8.08
966	1.02	8.01	1.01	5.84
967	1.13	1.18	1.16	1.19
968	1.12	1.33	1.25	2.62
969	1	16.32	2.89	1.41
970	2.13	8.96	1.94	1.45
971	1.25	1.7	1.41	1.11
972	1.04	3.09	2.77	1.08
973	1.16	8.19	1.41	1.59
974	1.02	1.38	3.59	1.6
975	1.5	1.49	1.52	1.27
976	1.17	2.58	2.43	3
977	1.79	9.4	1.31	2.29
978	2.06	1.14	1.31	1.6
979	1.45	1.54	3.58	1.56
980	1.2	2.41	1.24	1.64
981	2.39	6.38	1.39	1.95
982	2.13	1.44	1.07	2.01
983	1.18	7.57	1.88	2.15
984	1.29	1.48	1.93	2.92
985	1.2	2.38	1.28	2.74
986	1.77	2.49	1.6	1.8
987	1.29	5.21	4.14	1.53
988	1.22	23.96	1.4	11.34
989	1.31	1.44	1.07	1.57
990	3.64	1.43	1.71	4.02
991	1.12	13.99	2.75	1.18
992	1.43	2.47	1.73	2.63
993	1.19	1.7	1.91	3.32
994	1.62	1.16	1.59	1.03
995	1.47	3.93	4.23	1.88
996	1.01	1.41	1.71	1.92
997	1.29	11.28	1.14	1.16
998	1.22	3.74	2.13	1.22
999	1.24	5.65	1.74	1.7
1000	1.11	34.82	1.1	1.12
1001	1.75	5	1.34	1.36
1002	2.75	3.03	2.24	1.24
1003	2.8	39.92	1.75	1.4
1004	1.1	3.82	4.43	1.15
1005	1.21	11	1.68	8.81
1006	1.6	3.97	1.21	5.29
1007	1.03	2.99	3.01	1.2
1008	1.01	2.56	1.62	1.29
1009	1.34	2.99	1.79	2.17
1010	1.21	2.36	1.58	1.47
1011	1.33	1.27	4.4	3.31
1012	2.06	7.48	1.12	2.31
1013	1.86	7.96	1.58	3.74
1014	9.4	4.6	1.09	1.26
1015	1.86	3.51	2.32	1.28
1016	1.89	4.53	1.56	1.04
1017	1.79	27.07	1.56	1.15
1018	2.02	3.46	2.45	1.15
1019	1.41	1.35	6.48	1.23
1020	1.09	27.93	1.48	1.7
1021	1.01	3.56	1.48	1.13
1022	1.07	2.44	1.58	1.11
1023	2.27	3.17	1.25	1.21
1024	1.14	34.82	4.26	6.76
1025	2.41	1.94	2.43	6.72
1026	1.07	1.01	2.73	1.68
1027	1.18	25.83	2.76	1.01
1028	3.92	1.42	2.48	1.81
1029	1.35	11	6.68	1.07
1030	1.12	1.62	1.31	1.73
1031	1.04	1.16	2.42	1.06
1032	1.68	1.01	1.15	1.11
1033	1.36	1.23	1.7	1.66
1034	1.53	2.37	3.3	1.58
1035	2.69	10.73	1.42	1.2
1036	2.03	5.65	4.45	2.88
1037	11.28	2.82	2.24	2.29
1038	2.14	7.24	1.27	1.53
1039	1.43	1.36	3.14	1.58
1040	2.01	1.5	1.21	1.62
1041	2.38	18.16	1.08	2.02
1042	1.51	7.33	1.14	2.08
1043	1.34	1.42	2.27	2.77
1044	1.06	2.97	1.02	1.7
1045	1.07	12.79	1.04	1.45
1046	1.46	2.2	1.54	1.88
1047	1.25	1.02	1.17	10.77
1048	2.76	3.17	3.11	1.5
1049	1.36	16.32	2.04	3.9
1050	1.4	1.21	3.92	1.14
1051	4.91	1.14	2.53	2.57
1052	1.57	1.98	2.85	1.86
1053	1.1	11.01	1.08	1.04
1054	1.32	1.25	1.04	1.23
1055	2.07	11	1.21	1.99
1056	1.46	1.38	1.05	4.35
1057	2.35	1.95	2.54	1.59
1058	2.64	1.99	1.51	1.17
1059	1.57	2.21	1.08	2.49
1060	9.9	4.53	1.1	1.06
1061	1.74	17.4	1.43	1.02
1062	1.47	1.22	1.32	2.54
1063	1.6	12.87	2.73	1.44
1064	2	1.37	4.07	2.06
1065	1.14	7.88	2.42	5.77
1066	1.15	7.13	1.48	6.4
1067	1.23	2.74	3.05	1.73
1068	1.06	6.58	1.02	1.46
1069	2.44	13.65	1.1	1.65
1070	1.08	6.94	1.13	2.48
1071	2.88	9.18	2.4	1.18
1072	1.3	2.96	1.66	1.42
1073	1.18	1.28	1.01	2.29
1074	4.51	3.53	1.2	1.27
1075	1.95	10.34	1.28	4.95
1076	1.27	1.65	2.81	1.58
1077	1.25	1.49	1.9	1.35
1078	1.56	2.39	1.53	2.63
1079	1.05	4.61	4.83	4.19
1080	1.76	4.04	1.26	1.02
1081	1.5	5.87	3.4	2.59
1082	7.77	11.39	1.39	8.01
1083	1.52	7.01	1.31	1.69
1084	2.19	1.75	1.17	3.41
1085	1.45	1.44	1.25	3.79
1086	1.66	23.55	2.1	1.81
1087	1.13	1.44	1.66	1.99
1088	1.01	1.94	1.04	2.65
1089	1.33	5.94	1.66	1.42
1090	1.26	2.41	1.07	1.34
1091	2.03	6.04	3.37	1.14
1092	1.14	15.42	1.93	4.15
1093	1.89	7.93	5.53	1.08
1094	1.38	2.59	1.83	1.21
1095	3	9.35	1.02	2.06
1096	1.11	3.48	3.54	3.25
1097	3.29	1.17	1.21	2.02
1098	3.75	2.61	1.26	4.67
1099	2.45	1.75	1.14	1.44
1100	1.87	14.24	1.3	5.58
1101	1.94	1.47	1.01	1.31
1102	1.79	2.19	1.66	3.07
1103	2.08	4.13	3.97	2.17
1104	1.79	3.49	2.5	1.12
1105	1.36	5.21	1.09	2.22
1106	1.08	9.89	1.73	7.52
1107	4.02	6.55	4.25	1.03
1108	5.46	2.35	2.01	1.67
1109	1.28	1.1	1.26	1.53
1110	1.42	20.86	1.89	1.11
1111	1.58	1.13	2.96	1.11
1112	2.49	7.31	1.64	1.83
1113	2.06	2.85	1.39	2.01
1114	3.63	6.94	4.07	5.37
1115	2.11	13.1	1.38	1.07
1116	1.08	7.65	1.31	1.07
1117	2.81	9.92	1.08	4.42
1118	4.91	3.29	2.29	6.25
1119	2.5	1.34	1.57	3.36
1120	2.03	3.17	1.09	8.02
1121	1.29	11.5	1.74	3.83
1122	2.34	1.72	6.71	1.44
1123	1.81	1.42	4.38	1.14
1124	2.23	2.52	1.77	1.24
1125	2.09	4.83	1.08	1.61
1126	4.08	4.19	1.61	5.49
1127	2.16	6.14	1.57	2.25
1128	14.74	11.84	1.83	1.39
1129	2.46	6.43	1.22	1.22
1130	2.21	1.95	2.05	1.89
1131	2.89	24.62	4.75	1.48
1132	1.53	1.45	3.05	1.31
1133	1.35	2.01	1.95	1.56
1134	1.24	1.1	2.93	1.04
1135	1.09	4.63	3.46	4.25
1136	1.32	1.92	1.12	1.29
1137	1.56	4.92	2.27	3.56
1138	3.64	19.08	1.31	8.39
1139	1.37	7.42	1.89	2.77
1140	2.11	3.38	1.43	5.76
1141	1.99	8.08	3.66	3.18
1142	1.71	3.48	1.69	4.78
1143	6.84	1.05	1.08	1.77
1144	3.08	2.4	1.76	5.21
1145	1.98	1.39	2.16	6.91
1146	1.7	15.82	1.32	1.66
1147	1.5	2.05	1.15	1.8
1148	1.82	1.78	2.34	3.32
1149	1.61	3.32	3.55	2.9
1150	1.9	2.76	1.46	2.67
1151	1.04	4.17	1.02	3.3
1152	4.87	7.85	2.68	1.41
1153	3.91	7.27	6.25	2.69
1154	1.05	2.54	2.3	1.35
1155	1.26	16.68	1.2	2.08
1156	1.4	1.31	1.13	1.41
1157	2.06	1.22	1.57	15.18
1158	1.81	2.3	1.34	1.45
1159	3.06	1.99	1.09	1.42
1160	1.77	43.84	1.45	1.68
1161	1.16	2.76	2.64	1.07
1162	2.23	5.35	1.05	1.33
1163	4.33	2.94	1.08	4.23
1164	1.9	2.42	1.07	1.42
1165	1.63	2.6	1.37	1.81
1166	1.96	4.79	1.79	1.03
1167	2.98	1.59	1.27	1.2
1168	1.91	8.52	2.41	1.3
1169	1.67	2	1.16	1
1170	1.43	4.91	5.13	1.6
1171	1.82	1.38	1.92	2.64
1172	1.54	1.26	1.42	1.53
1173	1.92	1.79	1.27	2.15
1174	1.05	3.52	1.36	6.6
1175	1.06	20.1	1.44	1.62
1176	5.05	2.23	1.3	5.83
1177	3.7	7.18	1.04	1.41
1178	1.02	1.9	1.16	3.99
1179	1.08	1.64	1.77	2.3
1180	1.23	1.58	1.3	4.36
1181	1.37	16.75	1.43	2.44
1182	1.99	3.82	3.77	1.04
1183	1.77	2.07	2.19	2.07
1184	2.97	7.85	1.79	3.25
1185	1.72	12.22	2.38	2.85
1186	1.21	150.12	1.66	4.26
1187	4.23	3.48	2	2.75
1188	1.81	7.66	1.24	3.38
1189	1.57	9.14	1.91	5.1
1190	1.56	40.65	1.56	1.5
1191	2.06	4.69	1.45	1.82
1192	1.24	7.04	1.86	9.58
1193	3.47	3.78	1.36	2.96
1194	1.19	4.3	1.05	5.57
1195	3.98	8.28	1.39	1.59
1196	2.27	3.86	1.17	1.13
1197	1.06	3.96	1.31	4.35
1198	7.61	7.95	2.36	1.42
1199	1.22	6.66	1.54	1.97
1200	1.74	94.99	1.75	1.06
1201	1.45	12.36	1.37	1.15
1202	1.32	3.49	1.15	2.46
1203	1.51	4.03	3.01	1.26
1204	1.62	2.83	2.75	1.49
1205	1.86	23.41	1.48	2.87
1206	2.66	2.02	1.89	1.53
1207	1.27	2.58	1.24	2.36
1208	1.42	3.11	1.53	7.23
1209	4.28	1.11	1.21	1.79
1210	1.08	1.79	4.84	5.6
1211	1.16	10.08	1.79	2.05
1212	3.62	1.06	1.41	1.3
1213	2.05	1.28	1.24	1.84
1214	1.32	3.11	1.25	1.03
1215	1.11	1.05	1.14	1.98
1216	1.01	2.09	1.31	3.86
1217	1.19	2.78	1.88	1.42
1218	1.09	5.68	2.05	1.53
1219	1.25	21.72	1.36	1.21
1220	1.45	1.66	1.08	1.07
1221	1.58	4.52	3.35	2.82
1222	7.31	10.94	1.26	1.21
1223	1.46	1.06	1.55	1.93
1224	2.71	1.05	1.04	2.13
1225	1.43	3.39	2.44	1.57
1226	1.56	4.56	5.92	5.5
1227	1.21	1.63	1.29	1.27
1228	1.09	3.68	1.35	6.18
1229	1.37	22.11	1.23	1.42
1230	2.02	3.4	1.44	3.41
1231	1.18	2.68	1.15	1.95
1232	2.84	4.66	1.21	1.09
1233	1.29	1.81	1.54	3.75
1234	1.09	1.4	2.62	1.07
1235	2.89	6.07	1.09	1.69
1236	2.08	1.23	1.29	2.77
1237	1.49	6.31	1.18	2.37
1238	1.85	1.05	3.09	4.17
1239	1.2	1.35	2.69	2.3
1240	2.93	2.46	1.55	4.53
1241	3.33	3.43	1.93	1.23
1242	2.12	6.83	1.2	1.58
1243	1.14	14.09	1.54	1.82
1244	7.53	2.65	1.22	8.74
1245	1.84	13.69	4.74	2.43
1246	1.16	1.06	1.74	4.79
1247	1.49	1.2	1.6	1.87
1248	1.22	2.07	1.49	1.3
1249	1.38	1.3	1.18	3.62
1250	1.56	2.19	1.15	5.63
1251	1.71	1.03	1.04	1.2
1252	2.52	73.58	1.41	1.23
1253	1.25	8.05	1.92	2.27
1254	1.86	2.13	2.09	1.99
1255	3.98	5	1.23	1.95
1256	1.03	5.66	1.24	1.82
1257	1.14	2.89	3.21	2.37
1258	3.5	7.69	2.61	1
1259	1.03	3.77	1.68	1.56
1260	1.51	9.25	1.02	2.5
1261	1.34	2.66	1.2	1.96
1262	1.49	1.35	4.6	1.38
1263	2.39	1.45	1.68	10.86
1264	1.91	1.9	1.7	1.47
1265	10.29	34.6	1.83	1.92
1266	1.99	1.05	1.66	1.06
1267	1.62	2.64	1.07	1.98
1268	1.88	3.8	1.11	6
1269	2.19	2.99	1.19	1.78
1270	1.43	2.94	1.23	1.2
1271	1.28	1.8	1.65	1.01
1272	1.02	2.66	1.98	1.76
1273	1.01	1.06	1.35	1.17
1274	1.57	2.11	1.43	1.57
1275	1.15	37.5	1.08	1.55
1276	2.51	4.28	1.43	1.04
1277	1.04	2.77	3.74	4.13
1278	2.35	1.81	2.22	1.14
1279	1.22	2.44	2.34	3.4
1280	1.28	6.36	1.43	6.59
1281	4.41	1.4	1.86	2.59
1282	2	6.37	1.21	6.95
1283	1.57	1.82	1.73	2.95
1284	1.19	1.3	1.47	1.66
1285	2.3	1.53	1.44	1.08
1286	1.12	1.42	1.93	1.55
1287	2.59	1.97	1.65	1.81
1288	2	22.79	1.01	1.42
1289	1.28	1.05	1.05	1.16
1290	7.69	2.95	1.09	1.01
1291	1.93	7.84	1.62	3.66
1292	1.29	1.54	2.33	1.07
1293	1.58	1.43	1.75	1.65
1294	1.07	2.1	1.67	1.55
1295	1.2	3.78	1.54	1.93
1296	1.45	1.53	1.23	1.24
1297	1.5	3.86	1.55	5.59
1298	2.29	24.23	3.97	1.1
1299	1.2	5.83	2.22	5.37
1300	1.9	3.95	2.41	1.02
1301	1.38	6.26	1.53	2.4
1302	3.53	3.48	1.11	2.15
1303	1.08	1.34	1.29	1.6
1304	3.47	2.82	1.5	4.13
1305	1.66	1.11	2.03	7.47
1306	1.08	13.71	3.73	1.47
1307	1.08	1.07	2.23	1.31
1308	1.32	1.4	1.38	2.44
1309	1.39	2.21	2.39	2.21
1310	2.07	3.31	2.35	1.97
1311	1.74	6.28	1.39	2.87
1312	9.1	9.35	2.26	1.38
1313	1.78	2.16	2.4	3.44
1314	1.87	1.26	3.14	1.3
1315	1.69	13.24	1.56	2.7
1316	1.94	1.36	1.17	1.89
1317	1.31	1.05	1.55	13.01
1318	1.17	2.61	4.09	2.02
1319	1.14	5.87	2.02	1.09
1320	1.08	2.05	2.57	7.03
1321	1.74	66.02	1.69	2.87
1322	1.02	3.16	2.12	4.45
1323	2.21	31.54	1.72	2.36
1324	2.59	3.48	1.66	1.15
1325	1.06	10.37	2.04	1.01
1326	1.14	2.01	1.52	1.41
1327	3.86	8.55	1.79	1.85
1328	1.21	23.39	1.05	1.09
1329	1.34	8.75	1.25	1.59
1330	11.48	19.99	1.05	2.01
1331	1.42	5.52	1.3	1.32
1332	1.29	3.34	2.55	2.98
1333	4.11	4.35	1.49	4.89
1334	1.86	2.72	1.87	12.8
1335	1.4	1.52	1.7	2.51
1336	3.07	15.46	1.2	3.1
1337	11.14	2.95	1.19	8.05
1338	1.01	1.16	3.14	2.49
1339	12.6	11.6	1.99	2.28
1340	5.97	9.23	1.48	1.36
1341	1.47	1.97	1.7	2.73
1342	1.15	1.41	1.04	1.06
1343	2.11	51.19	2.29	2.27
1344	1.31	2.32	1.32	2.6
1345	11.36	5.94	4.61	4.92
1346	1.46	2.4	1.75	1.12
1347	1.91	3.13	1.54	4.11
1348	1.1	5.23	1.34	3.59
1349	2.17	1.88	1.26	1.36
1350	2.21	7.95	1.53	1.21
1351	2.38	2.39	1.33	1.9
1352	4.19	5.88	1.17	3.57
1353	1.33	1.67	1.97	14.25
1354	1.61	1.06	1.8	1.55
1355	1.79	1.5	1.13	1.15
1356	1.02	2.96	1.07	2.01
1357	3.91	24.27	1.07	15.14
1358	3.49	1.15	2.97	1.4
1359	3.73	2.45	1.43	4.16
1360	2.02	6	1.74	1.32
1361	1.59	2.13	1.05	1.35
1362	3.32	1.93	1.36	2.85
1363	1.44	1.71	2.15	2.14
1364	4.17	7.26	1.08	2.76
1365	3.05	2.96	5.24	1.1
1366	6.96	7.43	1.46	3.37
1367	18.89	12.53	1.5	2.86
1368	3.68	9.36	1.4	1.16
1369	1.82	2.16	1.03	1.03
1370	1.89	11.38	1.37	1.02
1371	16.7	3.48	1.74	4.46
1372	1.75	1.44	2.39	14.25
1373	1.01	2.43	1.23	1.38
1374	5.46	2.15	1.63	2.29
1375	2.54	15.03	3.19	12.08
1376	2.19	1.81	2.6	1.11
1377	4.04	2.69	1.52	1.22
1378	15.79	5.08	2.01	5.78
1379	1.2	4.29	1.44	4.14
1380	15.5	6.41	1.69	1.88
1381	8.19	12.16	1.05	1.3
1382	1.23	5.45	2.22	3.5
1383	2.84	2.54	1.32	1.37
1384	1.01	1	4.55	2.59
1385	12.73	25.67	1.58	1.86
1386	1.84	2.04	1.39	2.25
1387	1.66	1.03	1.23	1.48
1388	1.98	2.71	1.44	2.13
1389	2.03	2.86	1.26	4.96
1390	122.43	2.42	1.23	14.25
1391	4.15	8.35	1.99	1.77
1392	1.71	2.15	1.81	2.21
1393	2.68	1.85	1.47	1.65
1394	1.66	2.52	1.37	9.31
1395	7.15	1.56	1.13	1.63
1396	1.2	1.31	1.12	1.62
1397	6.13	1.33	2.95	1.47
1398	1.16	2.01	1.85	1.11
1399	1.18	2.38	1.51	1.52
1400	1.15	1.89	2.22	1.03
1401	2.43	1.37	4.94	2.7
1402	1.61	1.84	1.83	1.97
1403	1.68	1.84	1.33	2.41
1404	1.21	1.04	1.37	3.44
1405	2.06	1.63	1.27	3.34
1406	14.9	1.35	1.28	3.15
1407	4.25	1.75	1.17	5.48
1408	1.75	1.5	1.28	5.26
1409	1.45	1.81	1.84	4.59
1410	6.52	4.18	2.08	3.73
1411	17.64	4.77	1.34	7.45
1412	2.21	1.98	1.13	1.59
1413	2.43	1.59	1.09	6.09
1414	29.01	1.38	3.53	1.61
1415	1.06	2.07	1.26	1.99
1416	1.13	1.03	1.47	21.69
1417	7.52	2.64	1.2	4.85
1418	1.83	2.2	1.11	2.82
1419	3.45	7.19	6.24	2.57
1420	1.94	4.45	2.27	1.13
1421	31.39	1.06	1.53	1.21
1422	5.14	1.3	1.24	2.08
1423	17.14	2.5	1.43	3.36
1424	38.54	1.88	1.02	6.32
1425	2.72	3.47	1.26	4.22
1426	3.95	1.45	1.46	5.25
1427	1.79	2.17	3.02	3.95
1428	1.24	1.42	1	1.01
1429	7.43	2.65	1.04	1.53
1430	125.17	6.11	1.65	3.51
1431	1.55	5.51	3.81	14.25
1432	1.28	1.02	2.18	1.24
1433	1.29	2.5	1.13	2.58
1434	7.09	1.53	1.55	16.88
1435	1.32	2.93	2.83	1.08
1436	1.42	1.19	1.83	1.1
1437	2.5	2.09	1.01	5.58
1438	2.25	2.6	1.33	2.28
1439	1.64	5.96	2.19	4.32
1440	6.64	3.04	1.45	1.51
1441	2.11	1.44	1.2	3.63
1442	6.23	2.07	2.18	1.54
1443	3.42	2.31	1.56	2.91
1444	1.08	1.02	1.06	2.43
1445	1.97	1.31	1.01	2.22
1446	1.17	1.55	2.56	1.17
1447	2.49	1.41	1.03	1.02
1448	4.99	3.23	1.42	1.02
1449	4.23	3.96	2.55	1.67
1450	11.59	7.62	1.59	5.41
1451	1.52	1.42	1.09	14.25
1452	1.35	2.5	1.23	1.38
1453	1.27	1.79	4.07	1.94
1454	6.86	1.09	1.27	2.15
1455	1.26	1.02	1.42	9.29
1456	1.33	1.29	1.86	1.26
1457	2.36	1.11	1.52	4.05
1458	2.31	2	1.21	1.65
1459	1.07	6.95	1.09	1.41
1460	1.13	1.34	1.1	1.75
1461	1.72	2.5	1.1	1.97
1462	6.53	1.05	3.14	1.46
1463	1.9	1.01	1.36	2.12
1464	6.73	1.92	1.03	2.65
1465	3.41	3.38	6.43	2.27
1466	1.95	1.46	1.28	2.19
1467	2.35	2.23	1.4	2.35
1468	5.8	2.55	2.31	3.8
1469	3.7	6.46	2.98	3.27
1470	9.9	2.81	1.6	2.57
1471	1.13	1.53	1.2	2.47
1472	2.21	2.17	3.5	4.56
1473	2.42	2.12	1.56	1.26
1474	2.66	1.09	1.41	1.55
1475	4.62	1.28	1.78	14.43
1476	1.24	1.62	1.26	4.08
1477	1.77	2.4	2.76	4.18
1478	1.12	2.58	1.79	4.12
1479	3.76	7.24	1.11	1.68
1480	4.04	2.37	2.04	1.07
1481	3.34	1.64	1.91	2.45
1482	1.94	2.27	3.32	1.83
1483	1.54	1.76	1.28	3.45
1484	3.58	1.16	1.14	2.55
1485	1.55	1.27	2.39	1.31
1486	4.66	1.68	1	3.2
1487	2.54	2.71	3.25	1.67
1488	2.54	2.55	1.61	1.37
1489	8.19	7.79	1.48	2.73
1490	23.04	4.84	1.92	3.49
1491	1.05	1.27	1.41	14.25
1492	1.14	2.5	1.11	2.24
1493	9.79	1.37	1.11	1.66
1494	1.16	1.86	2.51	1.34
1495	1.11	3.72	1.35	13.2
1496	3.36	1.48	1.08	1.93
1497	1.54	1.54	1.17	2.05
1498	1.24	2.76	4.08	6.64
1499	2.51	4.15	1.28	2.71
1500	9.38	6.64	1.79	2.13
1501	9.93	1.27	1.55	1.67
1502	4.93	2.5	2.59	4.23
1503	1.34	1.63	1.04	1.28
1504	1.36	1.04	1.09	2.41
1505	1.74	1.13	1.34	1.67
1506	1.61	1.18	2.27	1.36
1507	8.68	1.72	1.08	1.13
1508	1.17	1.8	1.14	1.02
1509	2.48	3.18	2	1.02
1510	6.64	4.98	1.73	1.63
1511	1.89	6.91	1.13	6.18
1512	1.02	2.5	1.23	14.25
1513	8.37	1.48	2.31	2.34
1514	1.02	1.27	2.17	2.15
1515	1.02	2.37	2.95	7.89
1516	1.81	1.06	1.17	1.26
1517	2.94	3.2	1.3	4.92
1518	1.34	1.22	2.71	2.01
1519	1.04	1.21	1.5	3.99
1520	2.2	7.24	1.15	1.57
1521	8.08	1.72	3.69	3.33
1522	1.43	1.8	1.45	1.81
1523	8.92	1.49	1.23	3.41
1524	4.29	2.54	1.58	2.33
1525	1.58	3.66	1.74	1.23
1526	1.52	1.77	1.43	2.84
1527	1.82	3.08	1.1	1.04
1528	7.98	1.05	1.08	1.56
1529	2.71	1.8	2.85	5.13
1530	7.31	7.99	1.18	14.25
1531	1.47	1.16	2.25	1.27
1532	12.53	1.57	2.03	2.36
1533	1.54	2.5	2.92	10.28
1534	1.5	1.23	1.09	1.1
1535	1.19	3.9	1.24	1.17
1536	4.46	1.7	3.51	1.26
1537	2.03	1.56	1.33	1.97
1538	1.54	1.11	1.41	1.36
1539	3.33	23.07	1.68	2.24
1540	12.14	5.76	2.04	4.3
1541	1.07	1.04	1.55	1.61
1542	13.59	2.54	1.17	4.08
1543	6.48	33.47	1.43	1.85
1544	1.62	2.16	1.69	6.8
1545	1.06	12.61	1.36	6.92
1546	2.29	1.63	2.72	5.26
1547	1.2	1.75	1.23	6.47
1548	12.2	1.43	1.3	11.77
1549	1.58	1.48	1.18	5.66
1550	1.78	1.21	5.12	5.19
1551	1.22	1.25	1.45	4.9
1552	1.4	3.3	1.83	7.8
1553	1.12	12.2	2.36	6.28
1554	2	3.75	1.27	1.86
1555	398.67	1.01	1.01	46.98
1556	6.2	3.97	2.78	3.7
1557	5.13	1.32	1.16	4.28
1558	4.33	1.72	1.78	3.16
1559	2.97	7.27	1.28	1.39
1560	9.07	3.27	1.58	1.07
1561	12.6	1.16	2.23	1.86
1562	1.96	1.11	1.42	2.53
1563	2.44	12.72	1.05	1.14
1564	2.37	1.86	6.35	2.97
1565	1.15	1.47	1.28	2.99
1566	1.25	7.1	2.25	1.61
1567	1.75	1.53	2.93	1.41
1568	1.26	3.01	1.57	2.29
1569	1.78	2.64	1.16	3.89
1570	3.27	1.34	1.08	14.25
1571	26.68	1.41	3.43	1.88
1572	2.87	1.36	1.51	1.62
1573	10.1	1.29	1.36	1.6
1574	4.72	1.16	1.84	12.44
1575	1.09	1.5	1.55	1.62
1576	13.4	4.31	1.27	8.76
1577	1.82	25.27	2.75	3.58
1578	2.04	1.27	1.73	5.89
1579	1.39	4.76	1.58	2.88
1580	6.76	4.56	3.84	4.98
1581	2.22	2.93	1.7	1.64
1582	3.72	1.14	1.42	1.19
1583	15.24	3.99	1.04	1.3
1584	1.04	1.05	1.21	1.38
1585	28.03	1.28	1.47	1.4
1586	11.94	9.51	2.1	1.02
1587	1.1	1.65	1.16	2.08
1588	1.84	3.08	1.03	6.7
1589	2.9	1.53	1.58	14.25
1590	15.46	5.07	2.11	1.76
1591	2.06	1.31	1.67	3.49
1592	1.21	4.19	1.07	1.59
1593	9.62	1.23	1.52	6.3
1594	1.93	1.88	1.26	1.78
1595	1.49	1.11	3.15	1.6
1596	2.52	1.16	2.99	1.03
1597	1.11	1.1	1.8	1.1
1598	1.1	1.4	3.55	1.38
1599	2.41	1.78	2.1	1.31
1600	1.01	5.14	1.18	2.44
1601	2.1	22.99	1.02	1.16
1602	1.13	1.77	1.61	2.71
1603	2.99	6.53	5.07	1.65
1604	1.36	5.3	1.11	4.86
1605	2.25	3.77	1.58	4.21
1606	1.15	3.21	1.91	4.35
1607	1.21	1.01	1.32	6.41
1608	1.74	1.77	1.44	3.98
1609	1.36	14.56	1.04	3.02
1610	1.44	8.16	1.01	5.56
1611	1.11	3.92	3.92	1.57
1612	1.06	33.47	1.17	4.5
1613	2.13	1	1.09	1.43
1614	1.14	1.82	2.41	25.88
1615	4.15	13.89	2.76	3.34
1616	1.32	1.03	1.06	4.05
1617	1.54	1.1	1.31	1.14
1618	2.23	1.11	2.13	2.9
1619	2.07	1.07	1.42	2.85
1620	1.43	1.3	1.06	3.31
1621	1.16	1.98	1.11	2.21
1622	1.45	5.19	3.81	1.04
1623	1.49	8.31	1.42	1.19
1624	1.43	4.33	1.46	1.79
1625	1.41	6.27	1.95	1.22
1626	1.17	1.92	1.23	1.32
1627	2.07	1.1	1.22	1.37
1628	1.34	8.16	2.94	1.54
1629	1.61	2.32	1.2	1.32
1630	1.04	1.35	1.31	1.07
1631	1.08	1.33	1.1	4.64
1632	1.42	19.49	1.74	15.69
1633	1.3	7.28	3.65	1.34
1634	1.13	1	1.28	2.71
1635	1.07	3.16	1.04	5.65
1636	1.75	33.47	2.33	1.15
1637	1.04	1.33	1.2	1.28
1638	3.85	1.94	1.52	1.93
1639	1.63	1.88	2.97	2.31
1640	1.19	15.22	1.02	1.5
1641	1.96	1.48	1.35	1.33
1642	1.97	1.2	2.12	1.71
1643	1.73	1.26	1.49	1.59
1644	3.37	1.05	1.19	1.71
1645	1.04	1.46	1.21	1.05
1646	2.8	3.8	2.29	1.97
1647	1	9.66	1.48	2.18
1648	3.75	4.59	1.02	1.6
1649	1.15	4.62	1.3	1.12
1650	1.11	1.51	1.03	1.1
1651	2.14	8.82	2.66	3.38
1652	1.31	4.23	2.4	15.88
1653	3.44	1.68	1.4	1.3
1654	1.64	11.88	1.45	1.05
1655	2.62	3.85	1.14	1.9
1656	1.05	2.43	4.15	1.04
1657	1.53	2.64	1.13	8.3
1658	2.23	12.45	1.88	1.25
1659	1.53	1.03	2.38	1.19
1660	1.83	1.64	1.32	1.04
1661	1.03	1.16	1.25	2.16
1662	2.16	4.59	1.59	1.33
1663	5.1	1.03	1.55	2.3
1664	1.22	1.04	3.22	1.78
1665	1.45	1.08	1.17	2.74
1666	1.43	1.54	1.45	1.61
1667	2.37	2.12	1.16	2.59
1668	1.28	5.94	1.78	3.75
1669	2.04	14.16	3.74	2.13
1670	1.32	2.44	1.28	1.55
1671	2.75	6.65	1.84	1.36
1672	1.48	3.22	1.07	1.89
1673	1.58	1.12	2.82	12.28
1674	2.91	2.71	1.75	1.24
1675	1.08	7.76	1.17	1.43
1676	4.48	4.25	1.46	1.31
1677	1.15	2.53	2.08	14.03
1678	3.37	6.22	1.01	1.07
1679	1.47	22	1.06	1.54
1680	1.07	31.03	2.18	1.17
1681	1.09	33.47	1.6	1.89
1682	1.28	3.6	1.04	2.15
1683	1.32	5.16	3.2	1.46
1684	2.94	9.11	2.37	1.45
1685	1.55	41.34	1.28	1.24
1686	3.58	3.36	1.98	1.69
1687	1.23	2.52	3.54	1.73
1688	1.71	3.09	2.34	1.67
1689	1.08	5.73	2.66	1.86
1690	2.14	7.37	1.27	2.31
1691	1.54	3.46	2.08	1.77
1692	2.31	2.16	1.27	1.22
1693	1.31	16	1.32	3.09
1694	1.44	10.63	2.67	14.41
1695	1.25	22.8	2.85	1.18
1696	1.35	9.04	6.27	1.92
1697	1.86	27.26	1.21	1.14
1698	1.17	5.8	1.36	8.73
1699	2.41	1.87	1.64	1.1
1700	1.37	6.88	1.56	1.38
1701	1.82	2.2	1.14	2.53
1702	1.07	4.33	1.2	1.49
1703	1.16	2.2	1.2	1.35
1704	1.66	4.49	1.76	1.4
1705	1.42	1.11	1	3.39
1706	1.38	4.53	1.58	1.34
1707	1.1	1.18	1.54	3.48
1708	1.03	1.31	2.07	1.1
1709	1.87	1.26	1.53	2.47
1710	1.01	1.25	2.03	1.46
1711	4.07	2.04	1.1	3.07
1712	1.45	2.59	2.96	4.15
1713	1.8	7.49	1.34	2.97
1714	1.32	15.77	7.71	2.38
1715	1.03	1.9	2.87	2.87
1716	1.55	6.46	1.09	1.58
1717	1.25	7.73	1.74	1.99
1718	1.13	5.37	2.31	2.48
1719	1.24	1.56	2.08	2.57
1720	1.51	1.02	1.13	10.92
1721	2.11	4.6	1.06	2.05
1722	3.04	1.24	1.58	1.04
1723	1.37	1.81	1.5	1.44
1724	3.89	10.87	1.56	1.31
1725	1.15	3.93	1.1	1.36
1726	2.96	2.66	2.05	1.22
1727	1.73	2.79	1.76	3.47
1728	1.32	11.78	1.7	3.41
1729	1.09	1.04	1.34	3.68
1730	1.11	1.72	2.84	3.99
1731	1.74	1.06	3.69	3.79
1732	1.57	4.35	1.1	1.13
1733	3.05	1.11	1.14	1.2
1734	1.65	1.16	3.92	2.4
1735	1.12	1.67	5.38	21.84
1736	1.98	2.3	1.84	1.72
1737	1.1	6.44	1.23	1.37
1738	2.95	13.45	1.19	14.87
1739	1.98	2.52	1.05	1.64
1740	2.08	7.19	1.24	1.16
1741	1.12	3.52	1.01	2.04
1742	2.12	1.22	1.79	2.01
1743	1.08	2.58	1.26	2.49
1744	2.23	1.94	1.61	1.16
1745	1.25	1.94	4.09	1.44
1746	1.49	1.35	2.68	1.74
1747	1.65	23.91	1.69	1.78
1748	1.04	1.26	2.46	2.01
1749	1.27	12.79	1.61	2.06
1750	1.19	2.34	1.5	1.41
1751	1.68	1.71	2.69	1.02
1752	1.8	2.54	2.55	1.3
1753	1.44	4.8	1.1	1.03
1754	1.08	2.18	2.25	3.72
1755	1.37	2.32	1.99	17.93
1756	1.27	2.1	2.12	1.48
1757	1.44	2.02	2.78	1.85
1758	4.32	1.43	3.02	1.09
1759	2.45	2.67	1.41	7.88
1760	1.12	30.14	1.08	1.11
1761	2.79	1.37	1.47	1.61
1762	1.29	2.78	1.24	1.56
1763	1	2.95	2.76	1.4
1764	1.76	1.61	3.06	2.8
1765	1.39	1.94	3.41	1.2
1766	1.33	2.71	6.48	1.42
1767	1.87	1.66	2.22	3.02
1768	1.43	2.19	1.02	1.22
1769	1.97	1.39	1.42	1.8
1770	3.13	30.69	1.28	2.04
1771	1.32	1.05	1.03	1.57
1772	4.33	1.38	1.29	3.46
1773	1.09	19.39	1.03	2.46
1774	3.26	2.44	1.19	1.95
1775	1.71	1.13	1.49	1.83
1776	1.21	2.92	1.26	1.66
1777	1.2	7.27	1.09	2.1
1778	1.01	2.39	1.91	2.17
1779	1.65	2.2	4.17	10.53
1780	1.59	2.17	2.88	1.83
1781	3.16	1.63	1.91	2.59
1782	1.7	1.15	2.96	1.54
1783	1.22	23.9	1.33	1.51
1784	1.97	2.07	6.09	1.4
1785	1.04	1.84	2.22	1.09
1786	1.39	2.75	1.14	2.19
1787	1	1.25	1.17	2.18
1788	1.51	2.26	1.53	2.37
1789	1.15	4.11	1.17	1.04
1790	1.03	5.91	1.17	2.73
1791	1.36	1.58	1.83	1.07
1792	1.17	2.22	1.04	1.12
1793	2.09	8.27	1.97	1.04
1794	2.85	3.99	1.65	2.87
1795	1.33	3.56	1.49	17.18
1796	3.5	3.17	1.98	1.38
1797	1.13	9.28	1.46	1.48
1798	2.69	1.28	2.07	1.05
1799	1.65	2.13	1.06	10.48
1800	1.33	1.2	2.88	1.15
1801	1.08	3.43	1.38	1.14
1802	1.09	1.4	1.08	2.41
1803	1.12	1.44	6.84	2.36
1804	1.71	2.13	2.59	1.87
1805	1.49	2.87	1.05	1.29
1806	2.85	8.12	1.59	1.54
1807	1.02	11.83	2.6	1.34
1808	1.89	1.13	1.98	1.93
1809	1.19	2.96	1.03	1.34
1810	3.23	8.92	1.29	1.45
1811	2.19	4.67	1.48	1.07
1812	2.7	1.57	1.86	1.79
1813	2.13	1.5	1.09	1.23
1814	1.32	2.44	2.57	1.09
1815	2.16	1.57	1.5	1.24
1816	1.65	33.41	1.07	3.72
1817	2.17	2.62	3.27	13.82
1818	1.03	1.12	1.25	1.25
1819	1.22	18.73	3.31	2.42
1820	1.66	2.76	1.03	1.2
1821	1.06	1.18	1.34	6.86
1822	1.38	3.24	5.34	1.24
1823	1.46	7.05	1.94	2.03
1824	2.07	2.68	1.3	2
1825	2.02	2.88	1.34	2.69
1826	1.75	2.48	1.04	1.49
1827	1.24	2.44	1.02	1.55
1828	1.53	1.81	2.08	1.93
1829	1.53	1.29	1.18	1.14
1830	5.24	2.14	2.15	2.02
1831	2.45	26.82	1.86	1.93
1832	1.22	1.98	1.31	1.41
1833	2.9	1.92	1.87	2.24
1834	1.78	1.16	1.35	1.28
1835	1.25	2.51	2	1.29
1836	1.75	5.75	1.04	4.2
1837	1.06	1.53	2.52	22.66
1838	1.15	6.37	1.33	1.86
1839	1.38	1.85	6.17	1.37
1840	1.13	4.58	2.28	7.66
1841	1.71	1.99	1.14	1.37
1842	2.22	1.07	1.37	1.14
1843	1.06	5.63	1.93	2.21
1844	2.63	1.18	1.25	1.48
1845	1.09	1.35	1.24	1.71
1846	2.03	1.3	1.08	1.4
1847	1.3	1.26	2.21	5.59
1848	1.11	1.21	1.78	3.11
1849	1.28	2.02	1.45	2.17
1850	1.15	2.52	1.71	2.67
1851	1.38	7.32	1.29	1.44
1852	1.17	16.57	2.43	3.3
1853	2.2	2.36	2.94	4.35
1854	3.18	8.15	1.14	2.2
1855	1.29	7.41	1.4	6.66
1856	1.48	5.58	3.61	3.88
1857	1.56	1.57	6.53	3.07
1858	1.41	1.26	2.23	3.41
1859	1.12	2.45	1.45	2.81
1860	2.01	1.55	1.27	2.03
1861	1.24	1.19	1.07	2.31
1862	1.6	16.53	1.27	22.92
1863	2.14	1.61	1.29	1.28
1864	1.36	1.78	1.02	1.15
1865	1.75	1.14	1.47	1.56
1866	2.88	8.11	1.29	1.78
1867	1.18	2.04	1.05	1.21
1868	4.12	2.69	1.96	1.62
1869	1.03	2.02	4.49	1.99
1870	3.1	3.04	3.07	1.65
1871	1.55	1.8	2.01	2.23
1872	1.07	1.82	2.98	1.19
1873	1.36	1.72	1.36	2.28
1874	1.01	1.16	2.28	2.79
1875	1.12	1.12	4.16	1.81
1876	1.46	3.22	1.64	1.28
1877	1.45	32.78	1.17	1.25
1878	2.91	1.15	1.01	2.62
1879	1.15	4.36	1.55	14.32
1880	1.79	3.42	1.27	1.15
1881	1.12	1.53	1.41	1.63
1882	3.04	2.84	2.19	1.14
1883	2.04	7.06	2.1	10.58
1884	2.07	4.14	1.36	1.04
1885	1.07	5.91	1.09	3.44
1886	2.11	7.99	1.95	3.38
1887	1.33	2.33	1.75	4.15
1888	2.16	2.27	1.98	2.57
1889	1.15	2.61	4.95	2.4
1890	1.54	2.65	1.24	1.16
1891	1.72	3.48	1.81	1.11
1892	1.07	4.31	1.74	1.73
1893	1.3	9.37	1.3	1.28
1894	1.29	3.53	1.5	1.2
1895	1.83	5.05	1.37	1.72
1896	1.87	3.09	1.78	1.19
1897	1.56	1.2	1.13	5.98
1898	1.13	3.87	3.63	19.64
1899	1.43	4.73	2.16	1.7
1900	1.25	1.05	1.25	2.9
1901	1.46	4.85	1.66	1.18
1902	4.68	1.45	2.39	4.66
1903	2.41	3.6	2.22	1.04
1904	1.14	2.58	3.37	1.01
1905	2.8	11.07	5.8	1.71
1906	1.84	4.29	2	1.13
1907	1.33	2.05	1.25	1.14
1908	1.99	2.74	1.15	1.01
1909	1.13	1.77	1.18	2.9
1910	1.29	3.42	1.08	1.54
1911	1.14	1.61	1.68	2
1912	1.69	1.06	1.18	2.31
1913	1.09	1.63	1.24	1.68
1914	1.57	15.19	1.68	2.55
1915	2.75	2.56	3.73	2.2
1916	1.18	2.24	2.53	4
1917	2.1	1.4	1.66	2.87
1918	1.25	1.71	2.66	1.85
1919	1	1.1	1.44	1.99
1920	1.43	4.86	1.39	1.53
1921	1.22	1.06	2.47	1.39
1922	1.19	1.62	3.95	1.75
1923	1.28	4.06	1.73	14.59
1924	1.12	2.85	1.08	1.35
1925	2.17	10.07	1.34	2.04
1926	1.18	4.84	2.64	1.36
1927	1.26	2.04	2.16	2.11
1928	1.42	1.96	2.14	1.04
1929	1.56	1.99	1.04	1.45
1930	1.79	3.1	1.38	1.19
1931	1.32	1.8	1.08	3.67
1932	2.09	2.88	1.84	2.72
1933	1.07	12.17	1.86	1.82
1934	1.42	3.26	2.07	1.63
1935	1.07	2.38	2.48	1.03
1936	1.01	1.08	2.63	1.23
1937	1.54	1.1	5.57	1.44
1938	2.24	2.29	1.3	1.15
1939	1	1.43	1.78	1.2
1940	2.98	3.85	1.25	1.08
1941	1.19	1.36	3.58	1.08
1942	2.25	1.65	1.01	1.58
1943	1.27	4.31	1.08	1.62
1944	1.03	11.42	3.29	4.12
1945	1.48	6.37	1.61	1.16
1946	1.21	1.48	1.03	1.89
1947	1.23	2.39	9.15	2.79
1948	1.27	1.56	5.33	1.81
1949	1.15	4.53	6.23	1.93
1950	2.26	2.21	5.57	1.64
1951	3.57	1.85	1.43	1.01
1952	1.18	1.84	2.41	3.53
1953	1.45	2.87	1.76	3.09
1954	2.62	29.48	1.13	2.3
1955	1.86	1.72	1.32	1.17
1956	1.01	2.39	3.93	1.71
1957	1.09	1.71	1.44	1.96
1958	1.19	5.6	1.3	1.2
1959	1.25	1.18	1.72	1.45
1960	2.04	8.94	1.34	1.17
1961	1.65	1.45	1.4	2.95
1962	1.04	3.16	1.08	2.85
1963	2.52	11.88	2.22	2.18
1964	1.65	3.69	1.36	1.74
1965	1.3	2.18	3.04	1.01
1966	1.7	1.02	1.94	1.24
1967	1.12	1.19	2.34	1.62
1968	1.23	2.53	2.4	1.86
1969	1.15	1.56	5.57	1.14
1970	1.14	3.71	1.52	1.06
1971	3.01	1.45	2	1.13
1972	1.98	3.45	3.52	1.27
1973	3.03	12.09	1.82	3.13
1974	1.64	4.24	1.41	2.59
1975	1.25	1.86	3.33	2.15
1976	1.12	1.1	1.04	1.58
1977	2.63	1.25	1.71	1.37
1978	1.76	3	1.55	1.2
1979	1.22	1.68	1.13	1.53
1980	1.16	3.72	7.54	2.15
1981	1.71	1.51	4.94	1.18
1982	1.18	1.54	1.82	1.41
1983	2.3	3.5	3.71	1.24
1984	1.61	29.79	1.33	4.19
1985	1.43	3.58	1.48	2.55
1986	1.19	1.53	5.57	1.51
1987	2.29	2.39	1.18	1.08
1988	1.61	6.64	2.28	1.21
1989	1.51	1.07	2.08	1.74
1990	1.07	8.9	1.45	1.21
1991	1.06	1.35	1.96	1.11
1992	1.25	1.37	1.82	1.97
1993	1.11	3.1	1.05	1.89
1994	3.06	12.55	1.4	1.02
1995	2.01	4.7	1.77	2.89
1996	3.44	1.16	4.91	2.72
1997	1.81	2.39	3.01	1.09
1998	1.22	1.28	1.83	1.63
1999	1.18	3.54	2.22	1.05
[truncated: 8,812 more rows]
