# Supplementary material for: Harnessing low dimensionality to visualize the antibody–virus landscape for influenza
Source: Nat Comput Sci. 2022 Dec 30;3(2):164–73. doi: 10.1038/s43588-022-00375-1 (PMC10766546; doi:10.1038/s43588-022-00375-1)
Supplement: Supplementary file 6 — Statistical source data. [file 43588_2022_375_MOESM6_ESM.xlsx]

## Sheet: Fig 3A
Best Antibodies against H3N2 Vaccine Strains				Best Antibodies against H1N1 Vaccine Strains
Type	IC50_min (Molar)	Antibody Coordinates		Type	IC50_min (Molar)	Antibody Coordinates
Theoretical Optimal Antibody (Blue)	3.82427e-10	(-1.15,0.92)		Theoretical Optimal Antibody (Green)	2.22435e-10	(1.23,0.61)
Best Measured Antibody (Gray, 315-09-1B12)	6.68878e-09	(-1.81,-0.32)		Best Measured Antibody (Gray, CR9114)	1.07111e-09	(1.02,-0.25)

## Sheet: Fig 3B
Best Antibodies against H1N1 and H3N2 Vaccine Strains
Type	IC50_min (Molar)	Antibody Coordinates
Theoretical Optimal Antibody (Purple)	3.02316e-09	(0.05,1.03)
Best Measured Antibody (Gray, FI6v3)	1.41306e-08	(0.42,0.21)
