# Supplementary material for: Harnessing low dimensionality to visualize the antibody–virus landscape for influenza
Source: Nat Comput Sci. 2022 Dec 30;3(2):164–73. doi: 10.1038/s43588-022-00375-1 (PMC10766546; doi:10.1038/s43588-022-00375-1)
Supplement: Supplementary file 7 — Statistical source data. [file 43588_2022_375_MOESM7_ESM.xlsx]

## Sheet: Fig 4C
Mixture #7: Stem Antibody 27 (CR6261) + Head Antibody 1 (C05)
Antibody	Coordinate	Fraction of Stem Antibody Response		(Decomposition results)
Decomposition antibody (red)	(2.14, -0.12)	1
Actual antibody (gray)	(2.46, -0.33)	1
Virus	Measured Mixture IC50 (M)	Inferred IC50 of Stem Antibodies (M)		(Subtracting head antibody signal prior to decomposition)
H1N1 A/Weiss/1943	5.25e-09	5.25e-09
H1N1 A/Fort Monmouth/1/1947	2.24e-09	2.24e-09
H1N1 A/Kiev/1/1957	4.76e-10	>0.000000000964202
H1N1 A/New Jersey/8/1976	1.12e-09	1.12e-09
H1N1 A/USSR/90/1977	3.24e-09	3.24e-09
H1N1 A/Chile/1/1983	2.59e-09	2.59e-09
H1N1 A/Memphis/4/1987	3.54e-09	3.54e-09
H1N1 A/Beijing/262/1995	1.79e-10	>0.00000000237853
H1N1 A/New York/638/1995	4.16e-09	4.16e-09
H1N1 A/New York/653/1996	2.37e-09	2.37e-09
H1N1 A/Shanghai/8/1996	1.85e-09	1.85e-09
H1N1 A/New Caledonia/20/1999	6.93e-10	>0.00000000161818
H1N1 A/Canterbury/76/2000	4.14e-10	>0.00000000126735
H1N1 A/New York/146/2000	1.45e-08	1.45e-08
H1N1 A/Morioka/3/2005	1.45e-10	>0.000000000695951
H1N1 A/Solomon Islands/03/2006	2.49e-09	2.49e-09
H1N1 A/California/07/2009	6.89e-09	6.89e-09
H3N2 A/Aichi/2/1968	4.18e-09	>0.0000000450394
H3N2 A/Port Chalmers/1/1973	>0.00000033	>0.00000033
H3N2 A/Bilthoven/1761/1976	>0.00000033	>0.00000033
H3N2 A/Texas/1/1977	>0.00000033	>0.00000033
H3N2 A/Netherlands/209/1980	>0.00000033	>0.00000033
H3N2 A/Philippines/2/1982	>0.00000033	>0.00000033
H3N2 A/Colorado/2/1986	>0.00000033	>0.00000033
H3N2 A/Shanghai/11/1987	>0.00000033	>0.00000033
H3N2 A/Sichuan/2/1987	>0.00000033	>0.00000033
H3N2 A/Shandong/9/1993	>0.00000033	>0.00000033
H3N2 A/Johannesburg/33/1994	>0.00000033	>0.00000033
H3N2 A/Brisbane/8/1996	>0.00000033	>0.00000033
H3N2 A/Sydney/5/1997	>0.00000033	>0.00000033
H3N2 A/Moscow/10/1999	>0.00000033	>0.00000033
H3N2 A/California/07/2004	1.71e-09	>0.0000000179028
H3N2 A/Wisconsin/67/2005	7.76e-10	>0.0000000260059
H3N2 A/Brisbane/10/2007	1.67e-10	>0.0000000331731
H3N2 A/Perth/16/2009	5.32e-11	>0.0000000548872
H3N2 A/Victoria/361/2011	7.37e-11	>0.000000051674
H3N2 A/Texas/50/2012	7.03e-10	>0.0000000171267
H3N2 A/Switzerland/9715293/2013	1.57e-09	>0.0000000389691
H3N2 A/Hong Kong/4801/2014	1.33e-09	>0.0000000477235
Notes:
Decomposition is performed using all virus data. However, for clarify we only shown neutralization rings for ten viruses
The H1N1 viruses shown in the figure are: A/USSR/90/1977, A/Chile/1/1983, A/Memphis/4/1987, A/New York/653/1996
The H3N2 viruses shown in the figure are: A/Aichi/2/1968, A/Sydney/5/1997, A/California/07/2004, A/Texas/50/2012, A/Switzerland/9715293/2013, A/Hong Kong/4801/2014)
Decomposition results for all mixtures can be found in Fig 5E tab

## Sheet: Fig 4D
Mixture #1: Stem Antibody 1 (CR8020) + Head Antibody 3 (F005-126)				Mixture #12: Stem Antibody 17 (FI6v3) + Head Antibody 1 (C05) + Head Antibody 6 (5J8)
Antibody	Coordinate	Fraction of Stem Antibody Response		Antibody	Coordinate	Fraction of Stem Antibody Response		(Decomposition results)
Decomposition antibody (red)	(-2.22, -0.43)	1		Decomposition antibody (red)	(0.42, 0.21)	1
Actual antibody (gray)	(-2.21, -0.77)	1		Actual antibody (gray)	(0.67, 1.02)	1
Virus	Measured Mixture IC50 (M)	Inferred IC50 of Stem Antibodies (M)		Virus	Measured Mixture IC50 (M)	Inferred IC50 of Stem Antibodies (M)		(Subtracting head antibody signal prior to decomposition)
H1N1 A/Weiss/1943	>0.00000033	>0.00000033		H1N1 A/Weiss/1943	2.05e-09	2.05e-09
H1N1 A/Fort Monmouth/1/1947	>0.00000033	>0.00000033		H1N1 A/Fort Monmouth/1/1947	1.7e-09	1.7e-09
H1N1 A/Kiev/1/1957	>0.00000033	>0.00000033		H1N1 A/Kiev/1/1957	2.65e-10	2.65e-10
H1N1 A/New Jersey/8/1976	>0.00000033	>0.00000033		H1N1 A/New Jersey/8/1976	7.16e-10	7.16e-10
H1N1 A/USSR/90/1977	>0.00000033	>0.00000033		H1N1 A/USSR/90/1977	1.2e-09	1.2e-09
H1N1 A/Chile/1/1983	>0.00000033	>0.00000033		H1N1 A/Chile/1/1983	6.36e-10	6.36e-10
H1N1 A/Memphis/4/1987	>0.00000033	>0.00000033		H1N1 A/Memphis/4/1987	1.43e-10	>0.000000000237707
H1N1 A/Beijing/262/1995	>0.00000033	>0.00000033		H1N1 A/Beijing/262/1995	2.25e-10	2.25e-10
H1N1 A/New York/638/1995	>0.00000033	>0.00000033		H1N1 A/New York/638/1995	5.19e-10	5.19e-10
H1N1 A/New York/653/1996	>0.00000033	>0.00000033		H1N1 A/New York/653/1996	2.18e-10	2.18e-10
H1N1 A/Shanghai/8/1996	>0.00000033	>0.00000033		H1N1 A/Shanghai/8/1996	5.21e-10	5.21e-10
H1N1 A/New Caledonia/20/1999	>0.00000033	>0.00000033		H1N1 A/New Caledonia/20/1999	7.17e-10	7.17e-10
H1N1 A/Canterbury/76/2000	>0.00000033	>0.00000033		H1N1 A/Canterbury/76/2000	2.16e-10	2.16e-10
H1N1 A/New York/146/2000	>0.00000033	>0.00000033		H1N1 A/New York/146/2000	1.43e-10	1.43e-10
H1N1 A/Morioka/3/2005	>0.00000033	>0.00000033		H1N1 A/Morioka/3/2005	1.99e-10	>0.00000000027951
H1N1 A/Solomon Islands/03/2006	>0.00000033	>0.00000033		H1N1 A/Solomon Islands/03/2006	1.64e-09	1.64e-09
H1N1 A/California/07/2009	>0.00000033	>0.00000033		H1N1 A/California/07/2009	4.46e-10	4.46e-10
H3N2 A/Aichi/2/1968	1.2e-09	>0.0000000030163		H3N2 A/Aichi/2/1968	2.09e-09	>0.00000000364752
H3N2 A/Port Chalmers/1/1973	8.72e-10	>0.000000000948047		H3N2 A/Port Chalmers/1/1973	4.71e-09	4.71e-09
H3N2 A/Bilthoven/1761/1976	1.65e-09	1.65e-09		H3N2 A/Bilthoven/1761/1976	1.14e-08	1.14e-08
H3N2 A/Texas/1/1977	6.68e-10	>0.00000000111033		H3N2 A/Texas/1/1977	4.93e-09	4.93e-09
H3N2 A/Netherlands/209/1980	3.85e-09	3.85e-09		H3N2 A/Netherlands/209/1980	1.5e-08	1.5e-08
H3N2 A/Philippines/2/1982	3.13e-09	3.13e-09		H3N2 A/Philippines/2/1982	7.5e-09	7.5e-09
H3N2 A/Colorado/2/1986	1.97e-09	1.97e-09		H3N2 A/Colorado/2/1986	3.45e-09	3.45e-09
H3N2 A/Shanghai/11/1987	3.98e-09	3.98e-09		H3N2 A/Shanghai/11/1987	6.08e-09	6.08e-09
H3N2 A/Sichuan/2/1987	7.04e-09	7.04e-09		H3N2 A/Sichuan/2/1987	1.71e-09	>0.00000000303342
H3N2 A/Shandong/9/1993	7.06e-09	7.06e-09		H3N2 A/Shandong/9/1993	2.07e-08	2.07e-08
H3N2 A/Johannesburg/33/1994	1.53e-09	1.53e-09		H3N2 A/Johannesburg/33/1994	8.75e-09	8.75e-09
H3N2 A/Brisbane/8/1996	2.7e-09	2.7e-09		H3N2 A/Brisbane/8/1996	6.52e-09	6.52e-09
H3N2 A/Sydney/5/1997	7.15e-09	7.15e-09		H3N2 A/Sydney/5/1997	2.67e-08	2.67e-08
H3N2 A/Moscow/10/1999	1.56e-08	1.56e-08		H3N2 A/Moscow/10/1999	1.95e-08	1.95e-08
H3N2 A/California/07/2004	3.7e-08	3.7e-08		H3N2 A/California/07/2004	1.59e-09	1.59e-09
H3N2 A/Wisconsin/67/2005	1.35e-08	1.35e-08		H3N2 A/Wisconsin/67/2005	3.66e-10	>0.00000000210609
H3N2 A/Brisbane/10/2007	2.69e-08	2.69e-08		H3N2 A/Brisbane/10/2007	2.16e-10	>0.00000000268653
H3N2 A/Perth/16/2009	4.5e-09	4.5e-09		H3N2 A/Perth/16/2009	6.65e-11	>0.00000000345113
H3N2 A/Victoria/361/2011	4.04e-09	4.04e-09		H3N2 A/Victoria/361/2011	1.19e-10	>0.00000000324909
H3N2 A/Texas/50/2012	7.72e-09	7.72e-09		H3N2 A/Texas/50/2012	7.27e-10	>0.00000000111727
H3N2 A/Switzerland/9715293/2013	7.3e-09	7.3e-09		H3N2 A/Switzerland/9715293/2013	2.17e-09	>0.00000000315592
H3N2 A/Hong Kong/4801/2014	1.6e-09	1.6e-09		H3N2 A/Hong Kong/4801/2014	2.02e-09	>0.00000000264559
Note:
Decomposition results for all mixtures can be found in Fig 5E tab
