# Supplementary material for: Harnessing low dimensionality to visualize the antibody–virus landscape for influenza
Source: Nat Comput Sci. 2022 Dec 30;3(2):164–73. doi: 10.1038/s43588-022-00375-1 (PMC10766546; doi:10.1038/s43588-022-00375-1)
Supplement: Supplementary file 8 — Statistical source data. [file 43588_2022_375_MOESM8_ESM.xlsx]

## Sheet: Fig 5B
Iteration	Predicted Mixture IC50 (M)	Measured Mixture IC50 (M)
1	1.23595e-09	8.42649e-10
2	2.72688e-09	2.34227e-09
3	1.17572e-09	9.62023e-10
4	1.35502e-09	2.33574e-09
5	2.02749e-09	1.9998e-09
6	2.41531e-09	2.8314e-09
7	9.95758e-10	6.99917e-10
8	2.36701e-09	1.96373e-09
9	1.4854e-09	1.2276e-09
10	1.50997e-09	1.716e-09
11	1.02097e-09	6.7719e-10
12	2.142e-09	3.14162e-10
13	7.65733e-10	9.438e-10
14	9.01123e-10	8.58e-10
15	7.62931e-10	8.2362e-10
16	3.52985e-09	2.7014e-09
17	1.04563e-09	2.1318e-09
18	1.2365e-09	2.0724e-09
19	1.26778e-09	1.2941e-09
20	1.79847e-09	2.69172e-09
21	1.31015e-09	1.8216e-09
22	1.42444e-09	1.9074e-09
23	1.18608e-09	9.56181e-10
24	2.28954e-09	3.34725e-09
25	2.02759e-09	1.6896e-09
26	2.25695e-09	1.452e-09
27	1.90629e-09	8.0665e-10
28	6.32133e-09	5.33845e-09
29	4.36562e-09	3.201e-09
30	4.96566e-09	3.3132e-09
31	3.55803e-09	8.68425e-10
32	1.01584e-08	4.69775e-09
33	1.98549e-09	2.937e-09
34	2.55123e-09	5.28e-09
35	1.28848e-09	8.25658e-10
36	3.03857e-09	1.94752e-09
37	2.14117e-09	9.25128e-10
38	3.74163e-09	3.05162e-09
39	1.49516e-09	1.4916e-09
40	2.00396e-09	1.8612e-09
41	2.68088e-09	1.81022e-09
42	4.84309e-09	3.48976e-09
43	1.84387e-09	1.51998e-09
44	8.31927e-09	5.57507e-09
45	2.40406e-09	3.3858e-09
46	2.84288e-09	2.1054e-09
47	4.8836e-09	2.9177e-09
48	3.28626e-09	2.02071e-08
49	4.28453e-09	2.3298e-09
50	4.80299e-09	2.7192e-09
51	9.87575e-10	1.13198e-09
52	4.56906e-09	3.12272e-09
53	5.84479e-10	1.37881e-09
54	8.43048e-10	3.13657e-09
55	1.50372e-09	1.3728e-09
56	1.62347e-09	1.7094e-09
57	3.08847e-09	1.13903e-09
58	5.86502e-09	2.98006e-09
59	7.91969e-10	4.224e-10
60	7.74398e-10	2.706e-10
61	2.142e-09	1.98e-09
62	1.9763e-09	2.0328e-09
63	4.72369e-09	5.56583e-09
64	7.65494e-09	2.93507e-08
65	1.12859e-08	7.5372e-09
66	2.03416e-08	1.33452e-08
67	1.68255e-09	7.44505e-10
68	4.41937e-09	2.24825e-09
69	1.0733e-09	1.57592e-09
70	4.10037e-09	9.01638e-09
71	1.68308e-09	2.277e-09
72	1.90376e-09	4.2702e-09
73	8.71624e-10	1.22726e-09
74	4.84313e-09	4.94444e-09
75	3.87611e-09	4.0656e-09
76	6.5846e-09	6.8904e-09
77	1.77538e-09	2.88551e-09
78	4.20407e-09	1.19614e-08
79	2.53008e-09	1.93666e-09
80	7.91408e-09	9.28444e-09
81	1.08179e-09	6.72976e-10
82	4.72369e-09	2.64491e-09
83	2.47853e-10	4.356e-10
84	3.93321e-10	1.0824e-09
85	1.9223e-09	1.62605e-09
86	6.92735e-09	6.00283e-09
87	3.14033e-09	1.87452e-09
88	4.16921e-09	1.4271e-08
89	2.61574e-09	3.62653e-09
90	8.18197e-09	1.47147e-08
91	4.11944e-09	3.7554e-09
92	5.33762e-09	8.4876e-09
93	1.23649e-09	2.60143e-09
94	2.19617e-09	3.9138e-09
95	2.54347e-10	4.092e-10
96	6.57392e-10	1.3002e-09
97	6.53527e-09	1.00861e-08
98	1.09485e-08	2.82398e-08
99	1.40494e-08	6.24579e-09
100	9.99083e-09	6.55417e-09
101	3.34861e-08	5.75982e-08
102	2.13594e-08	3.09936e-08
103	9.11428e-09	8.18986e-09
104	2.66637e-08	4.26099e-08
105	8.96637e-09	5.81779e-09
106	3.20151e-08	6.25957e-08
107	3.64931e-09	2.02648e-09
108	2.84282e-09	2.77387e-09
109	4.84313e-09	3.56075e-09
110	5.09116e-09	4.70275e-09
111	2.68265e-09	4.29e-09
112	5.12691e-09	4.653e-09
113	1.81874e-08	2.38218e-08
114	6.81298e-09	9.42587e-09
115	1.92779e-08	1.84136e-08
116	8.38883e-09	1.12653e-08
117	8.09983e-09	1.43814e-08
118	8.15291e-09	1.617e-08
119	5.72039e-09	3.68764e-09
120	3.38589e-09	1.37426e-09
121	3.22477e-09	4.6926e-09
122	2.80911e-09	5.0094e-09
123	2.19619e-09	9.00535e-10
124	4.06638e-09	2.25749e-09
125	1.78873e-08	1.26231e-08
126	4.21173e-08	6.69951e-08

## Sheet: Fig 5D
Mixture #8: Stem Antibody 1 (CR8020) + Stem Antibody 27 (CR6261)
Antibody	Coordinate	Fraction of Stem Antibody Response		(Decomposition results)
Decomposition antibody 1 (red)	(-2.37, -1.01)	0.9
Actual antibody 1 (gray)	(-2.22, -0.43)	0.5
Decomposition antibody 2 (red)	(1.05, 0.60)	0.1
Actual antibody 2 (gray)	(2.14, -0.12)	0.5
Virus	Measured Mixture IC50 (M)	Inferred IC50 of Stem Antibodies (M)		(Subtracting head antibody signal prior to decomposition)
H1N1 A/Weiss/1943	2.34e-09	2.34e-09
H1N1 A/Fort Monmouth/1/1947	2.34e-09	2.34e-09
H1N1 A/Kiev/1/1957	1.96e-09	1.96e-09
H1N1 A/New Jersey/8/1976	3.14e-10	>0.000000000466644
H1N1 A/USSR/90/1977	2.7e-09	2.7e-09
H1N1 A/Chile/1/1983	2.69e-09	2.69e-09
H1N1 A/Memphis/4/1987	3.35e-09	3.35e-09
H1N1 A/Beijing/262/1995	5.34e-09	5.34e-09
H1N1 A/New York/638/1995	4.7e-09	4.7e-09
H1N1 A/New York/653/1996	1.95e-09	1.95e-09
H1N1 A/Shanghai/8/1996	3.05e-09	3.05e-09
H1N1 A/New Caledonia/20/1999	3.49e-09	3.49e-09
H1N1 A/Canterbury/76/2000	5.58e-09	5.58e-09
H1N1 A/New York/146/2000	2.02e-08	2.02e-08
H1N1 A/Morioka/3/2005	3.12e-09	3.12e-09
H1N1 A/Solomon Islands/03/2006	3.14e-09	3.14e-09
H1N1 A/California/07/2009	2.98e-09	2.98e-09
H3N2 A/Aichi/2/1968	2.94e-08	2.94e-08
H3N2 A/Port Chalmers/1/1973	2.25e-09	2.25e-09
H3N2 A/Bilthoven/1761/1976	9.02e-09	9.02e-09
H3N2 A/Texas/1/1977	4.94e-09	4.94e-09
H3N2 A/Netherlands/209/1980	1.2e-08	1.2e-08
H3N2 A/Philippines/2/1982	9.28e-09	9.28e-09
H3N2 A/Colorado/2/1986	2.64e-09	2.64e-09
H3N2 A/Shanghai/11/1987	6e-09	6e-09
H3N2 A/Sichuan/2/1987	1.43e-08	1.43e-08
H3N2 A/Shandong/9/1993	1.47e-08	1.47e-08
H3N2 A/Johannesburg/33/1994	2.26e-09	>0.00000000231268
H3N2 A/Brisbane/8/1996	3.91e-09	3.91e-09
H3N2 A/Sydney/5/1997	2.82e-08	2.82e-08
H3N2 A/Moscow/10/1999	6.55e-09	6.55e-09
H3N2 A/California/07/2004	6.7e-08	6.7e-08
H3N2 A/Wisconsin/67/2005	4.26e-08	4.26e-08
H3N2 A/Brisbane/10/2007	6.26e-08	6.26e-08
H3N2 A/Perth/16/2009	2.77e-09	>0.00000000314914
H3N2 A/Victoria/361/2011	4.7e-09	4.7e-09
H3N2 A/Texas/50/2012	9.43e-09	>0.000000010401
H3N2 A/Switzerland/9715293/2013	1.13e-08	1.13e-08
H3N2 A/Hong Kong/4801/2014	1.37e-09	>0.00000000223887
Notes:
Decomposition results for all mixtures can be found in Fig 5E tab

## Sheet: Fig 5E
Type of Data	Actual Mixture Composition	Number of Antibodies in Mixture	Predicted Stem Antibody 1	Predicted Stem Antibody 2	Error	Correct # of Stem Antibodies Predicted		(Summary of decomposition results)
Monoclonal Antibody	Stem Ab 1	1	{(-2.19,-0.36), frac=1.}	-	3.06	TRUE
Monoclonal Antibody	Stem Ab 2	1	{(-1.86,-0.6), frac=1.}	-	2.41	TRUE
Monoclonal Antibody	Stem Ab 3	1	{(-1.72,-0.41), frac=1.}	-	1.51	TRUE
Monoclonal Antibody	Stem Ab 4	1	{(-1.84,-1.12), frac=1.}	-	1.81	TRUE
Monoclonal Antibody	Stem Ab 5	1	{(-1.61,-1.29), frac=1.}	-	16	TRUE
Monoclonal Antibody	Stem Ab 6	1	{(-1.67,-1.3), frac=1.}	-	1.42	TRUE
Monoclonal Antibody	Stem Ab 7	1	{(-2.14,-0.54), frac=1.}	-	2.09	TRUE
Monoclonal Antibody	Stem Ab 8	1	{(-1.51,-0.82), frac=1.}	-	2.49	TRUE
Monoclonal Antibody	Stem Ab 9	1	{(-1.15,-1.54), frac=1.}	-	2.18	TRUE
Monoclonal Antibody	Stem Ab 10	1	{(-1.54,-0.81), frac=1.}	-	1.87	TRUE
Monoclonal Antibody	Stem Ab 11	1	{(-1.03,-0.79), frac=1.}	-	1.82	TRUE
Monoclonal Antibody	Stem Ab 12	1	{(3.26,2.33), frac=0.9}	{(-1.23,0.09), frac=0.1}	1.8	FALSE
Monoclonal Antibody	Stem Ab 13	1	{(-0.99,-2.18), frac=0.9}	{(-0.04,2.74), frac=0.1}	1.74	FALSE
Monoclonal Antibody	Stem Ab 14	1	{(-0.93,-1.49), frac=1.}	-	1.87	TRUE
Monoclonal Antibody	Stem Ab 15	1	{(1.47,-2.32), frac=0.9}	{(0.15,2.6), frac=0.1}	1.83	FALSE
Monoclonal Antibody	Stem Ab 16	1	{(0.84,-1.59), frac=1.}	-	6.66	TRUE
Monoclonal Antibody	Stem Ab 17	1	{(1.3,0.61), frac=0.28}	{(-1.67,-0.63), frac=0.72}	2.38	FALSE
Monoclonal Antibody	Stem Ab 18	1	{(0.25,-0.21), frac=1.}	-	2.2	TRUE
Monoclonal Antibody	Stem Ab 19	1	{(0.58,-0.66), frac=1.}	-	1.65	TRUE
Monoclonal Antibody	Stem Ab 20	1	{(0.6,-0.58), frac=1.}	-	11.2	TRUE
Monoclonal Antibody	Stem Ab 21	1	{(0.67,-0.44), frac=1.}	-	3.5	TRUE
Monoclonal Antibody	Stem Ab 22	1	{(1.02,-0.19), frac=1.}	-	2.3	TRUE
Monoclonal Antibody	Stem Ab 23	1	{(1.52,-0.48), frac=1.}	-	1.54	TRUE
Monoclonal Antibody	Stem Ab 24	1	{(1.28,-0.61), frac=1.}	-	2.22	TRUE
Monoclonal Antibody	Stem Ab 25	1	{(2.13,0.35), frac=1.}	-	2.94	TRUE
Monoclonal Antibody	Stem Ab 26	1	{(2.08,-0.21), frac=1.}	-	3.38	TRUE
Monoclonal Antibody	Stem Ab 27	1	{(2.27,0.01), frac=1.}	-	2.47	TRUE
Antibody Mixture	Stem Ab 1 + Head Ab 3	2	{(-2.22,-0.69), frac=1.}	-	1.47	TRUE
Antibody Mixture	Stem Ab 1 + Head Ab 4	2	{(-2.21,0.44), frac=1.}	-	2.14	TRUE
Antibody Mixture	Stem Ab 18 + Head Ab 1	2	{(1.92,1.69), frac=0.9}	{(-1.58,-0.45), frac=0.1}	1.28	FALSE
Antibody Mixture	Stem Ab 23 + Head Ab 5	2	{(2.32,-0.29), frac=1.}	-	1.2	TRUE
Antibody Mixture	Stem Ab 26 + Head Ab 2	2	{(2.46,-0.05), frac=1.}	-	2.94	TRUE
Antibody Mixture	Stem Ab 27 + Head Ab 2	2	{(2.49,0.77), frac=1.}	-	3.55	TRUE
Antibody Mixture	Stem Ab 27 + Head Ab 1	2	{(2.18,1.44), frac=1.}	-	2.65	TRUE
Antibody Mixture	Stem Ab 1 + Stem Ab 27	2	{(-2.37,-1.01), frac=0.9}	{(1.05,0.6), frac=0.1}	1.77	TRUE
Antibody Mixture	Stem Ab 2 + Stem Ab 25	2	{(-1.53,-0.39), frac=0.31}	{(2.07,0.59), frac=0.69}	5.15	TRUE
Antibody Mixture	Stem Ab 22 + Stem Ab 8	2	{(1.,0.36), frac=0.24}	{(-1.61,-1.07), frac=0.76}	5.38	TRUE
Antibody Mixture	Stem Ab 22 + Stem Ab 12	2	{(1.1,0.25), frac=0.28}	{(-0.86,-1.), frac=0.72}	1.7	TRUE
Antibody Mixture	Stem Ab 17 + Head Ab 1 + Head Ab 6	3	{(0.58,0.93), frac=1.}	-	4.2	TRUE
Antibody Mixture	Stem Ab 3 + Head Ab 4 + Head Ab 1	3	{(-2.23,1.06), frac=1.}	-	6.19	TRUE
Antibody Mixture	Stem Ab 1 + Stem Ab 27 + Head Ab 1	3	{(-2.09,-1.45), frac=0.72}	{(1.47,1.27), frac=0.28}	3.33	TRUE
Stem Ab #1 (CR8020)				Stem Ab #2 (315-27-1C08)				Stem Ab #3 (315-09-1B12)				Stem Ab #4 (315-19-1D12)				Stem Ab #5 (02-1D09)				Stem Ab #6 (04-1D10)				Stem Ab #7 (315-02-1F07)				Stem Ab #8 (15-5E04)				Stem Ab #9 (CT149)				Stem Ab #10 (315-53-1A09)				Stem Ab #11 (13-1B02)				Stem Ab #12 (21-1A10)				Stem Ab #13 (22-1B08)
Virus	Measured Mixture IC50 (M)	Inferred IC50 of Stem Antibodies (M)		Virus	Measured Mixture IC50 (M)	Inferred IC50 of Stem Antibodies (M)		Virus	Measured Mixture IC50 (M)	Inferred IC50 of Stem Antibodies (M)		Virus	Measured Mixture IC50 (M)	Inferred IC50 of Stem Antibodies (M)		Virus	Measured Mixture IC50 (M)	Inferred IC50 of Stem Antibodies (M)		Virus	Measured Mixture IC50 (M)	Inferred IC50 of Stem Antibodies (M)		Virus	Measured Mixture IC50 (M)	Inferred IC50 of Stem Antibodies (M)		Virus	Measured Mixture IC50 (M)	Inferred IC50 of Stem Antibodies (M)		Virus	Measured Mixture IC50 (M)	Inferred IC50 of Stem Antibodies (M)		Virus	Measured Mixture IC50 (M)	Inferred IC50 of Stem Antibodies (M)		Virus	Measured Mixture IC50 (M)	Inferred IC50 of Stem Antibodies (M)		Virus	Measured Mixture IC50 (M)	Inferred IC50 of Stem Antibodies (M)		Virus	Measured Mixture IC50 (M)
H1N1 A/WSN/1933	>0.000000165	>0.000000165		H1N1 A/WSN/1933	>0.000000165	>0.000000165		H1N1 A/WSN/1933	2.66e-08	2.66e-08		H1N1 A/WSN/1933	>0.000000165	>0.000000165		H1N1 A/WSN/1933	>0.000000165	>0.000000165		H1N1 A/WSN/1933	>0.000000165	>0.000000165		H1N1 A/WSN/1933	>0.000000165	>0.000000165		H1N1 A/WSN/1933	>0.000000165	>0.000000165		H1N1 A/WSN/1933	8.78e-10	>0.000000010429		H1N1 A/WSN/1933	6.65e-08	6.65e-08		H1N1 A/WSN/1933	6.24e-09	>0.0000000100048		H1N1 A/WSN/1933	1.04e-09	>0.0000000101287		H1N1 A/WSN/1933	5.51e-08
H1N1 A/Puerto Rico/8/1934	>0.000000165	>0.000000165		H1N1 A/Puerto Rico/8/1934	>0.000000165	>0.000000165		H1N1 A/Puerto Rico/8/1934	>0.000000165	>0.000000165		H1N1 A/Puerto Rico/8/1934	>0.000000165	>0.000000165		H1N1 A/Fort Monmouth/1/1947	>0.000000165	>0.000000165		H1N1 A/Fort Monmouth/1/1947	>0.000000165	>0.000000165		H1N1 A/Puerto Rico/8/1934	>0.000000165	>0.000000165		H1N1 A/Fort Monmouth/1/1947	>0.000000165	>0.000000165		H1N1 A/Puerto Rico/8/1934	>0.000000165	>0.000000165		H1N1 A/Puerto Rico/8/1934	>0.000000165	>0.000000165		H1N1 A/Fort Monmouth/1/1947	1.62e-07	1.62e-07		H1N1 A/Fort Monmouth/1/1947	6.31e-09	>0.0000000149395		H1N1 A/Fort Monmouth/1/1947	5.36e-08
H1N1 A/Weiss/1943	>0.000000165	>0.000000165		H1N1 A/Weiss/1943	>0.000000165	>0.000000165		H1N1 A/Weiss/1943	>0.000000165	>0.000000165		H1N1 A/Weiss/1943	>0.000000165	>0.000000165		H1N1 A/Kiev/1/1957	>0.000000165	>0.000000165		H1N1 A/Kiev/1/1957	>0.000000165	>0.000000165		H1N1 A/Weiss/1943	>0.000000165	>0.000000165		H1N1 A/Kiev/1/1957	>0.000000165	>0.000000165		H1N1 A/Weiss/1943	>0.000000165	>0.000000165		H1N1 A/Weiss/1943	>0.000000165	>0.000000165		H1N1 A/Kiev/1/1957	1.76e-08	>0.0000000226112		H1N1 A/Kiev/1/1957	4.54e-08	4.54e-08		H1N1 A/Kiev/1/1957	>0.000000165
H1N1 A/Fort Monmouth/1/1947	>0.000000165	>0.000000165		H1N1 A/Fort Monmouth/1/1947	>0.000000165	>0.000000165		H1N1 A/Fort Monmouth/1/1947	>0.000000165	>0.000000165		H1N1 A/Fort Monmouth/1/1947	>0.000000165	>0.000000165		H1N1 A/New Jersey/8/1976	>0.000000165	>0.000000165		H1N1 A/New Jersey/8/1976	>0.000000165	>0.000000165		H1N1 A/Fort Monmouth/1/1947	>0.000000165	>0.000000165		H1N1 A/New Jersey/8/1976	>0.000000165	>0.000000165		H1N1 A/Fort Monmouth/1/1947	>0.000000165	>0.000000165		H1N1 A/Fort Monmouth/1/1947	>0.000000165	>0.000000165		H1N1 A/New Jersey/8/1976	2.6e-08	2.6e-08		H1N1 A/New Jersey/8/1976	2.55e-09	>0.0000000193331		H1N1 A/New Jersey/8/1976	>0.000000165
H1N1 A/Malaysia/1954	>0.000000165	>0.000000165		H1N1 A/Malaysia/1954	>0.000000165	>0.000000165		H1N1 A/Malaysia/1954	>0.000000165	>0.000000165		H1N1 A/Malaysia/1954	>0.000000165	>0.000000165		H1N1 A/USSR/90/1977	>0.000000165	>0.000000165		H1N1 A/USSR/90/1977	>0.000000165	>0.000000165		H1N1 A/Malaysia/1954	>0.000000165	>0.000000165		H1N1 A/USSR/90/1977	>0.000000165	>0.000000165		H1N1 A/Malaysia/1954	>0.000000165	>0.000000165		H1N1 A/Malaysia/1954	>0.000000165	>0.000000165		H1N1 A/USSR/90/1977	6.78e-08	6.78e-08		H1N1 A/USSR/90/1977	3.39e-09	>0.0000000159614		H1N1 A/USSR/90/1977	1.29e-07
H1N1 A/Kiev/1/1957	>0.000000165	>0.000000165		H1N1 A/Kiev/1/1957	>0.000000165	>0.000000165		H1N1 A/Kiev/1/1957	>0.000000165	>0.000000165		H1N1 A/Kiev/1/1957	>0.000000165	>0.000000165		H1N1 A/Chile/1/1983	>0.000000165	>0.000000165		H1N1 A/Chile/1/1983	>0.000000165	>0.000000165		H1N1 A/Kiev/1/1957	>0.000000165	>0.000000165		H1N1 A/Chile/1/1983	>0.000000165	>0.000000165		H1N1 A/Kiev/1/1957	>0.000000165	>0.000000165		H1N1 A/Kiev/1/1957	>0.000000165	>0.000000165		H1N1 A/Chile/1/1983	>0.000000165	>0.000000165		H1N1 A/Chile/1/1983	8.16e-09	>0.0000000160136		H1N1 A/Chile/1/1983	>0.000000165
H1N1 A/New Jersey/8/1976	>0.000000165	>0.000000165		H1N1 A/New Jersey/8/1976	>0.000000165	>0.000000165		H1N1 A/New Jersey/8/1976	>0.000000165	>0.000000165		H1N1 A/New Jersey/8/1976	>0.000000165	>0.000000165		H1N1 A/Memphis/4/1987	>0.000000165	>0.000000165		H1N1 A/Memphis/4/1987	>0.000000165	>0.000000165		H1N1 A/New Jersey/8/1976	>0.000000165	>0.000000165		H1N1 A/Memphis/4/1987	>0.000000165	>0.000000165		H1N1 A/New Jersey/8/1976	8.91e-08	8.91e-08		H1N1 A/New Jersey/8/1976	8.31e-09	>0.000000023996		H1N1 A/Memphis/4/1987	>0.000000165	>0.000000165		H1N1 A/Memphis/4/1987	9.97e-09	>0.0000000167815		H1N1 A/Memphis/4/1987	2.96e-08
H1N1 A/USSR/90/1977	>0.000000165	>0.000000165		H1N1 A/USSR/90/1977	>0.000000165	>0.000000165		H1N1 A/USSR/90/1977	>0.000000165	>0.000000165		H1N1 A/USSR/90/1977	>0.000000165	>0.000000165		H1N1 A/Beijing/262/1995	>0.000000165	>0.000000165		H1N1 A/Beijing/262/1995	>0.000000165	>0.000000165		H1N1 A/USSR/90/1977	>0.000000165	>0.000000165		H1N1 A/Beijing/262/1995	>0.000000165	>0.000000165		H1N1 A/USSR/90/1977	>0.000000165	>0.000000165		H1N1 A/USSR/90/1977	>0.000000165	>0.000000165		H1N1 A/Beijing/262/1995	>0.000000165	>0.000000165		H1N1 A/Beijing/262/1995	1.8e-08	1.8e-08		H1N1 A/Beijing/262/1995	>0.000000165
H1N1 A/Chile/1/1983	>0.000000165	>0.000000165		H1N1 A/Chile/1/1983	>0.000000165	>0.000000165		H1N1 A/Chile/1/1983	>0.000000165	>0.000000165		H1N1 A/Chile/1/1983	>0.000000165	>0.000000165		H1N1 A/New York/638/1995	>0.000000165	>0.000000165		H1N1 A/New York/638/1995	>0.000000165	>0.000000165		H1N1 A/Chile/1/1983	>0.000000165	>0.000000165		H1N1 A/New York/638/1995	>0.000000165	>0.000000165		H1N1 A/Chile/1/1983	>0.000000165	>0.000000165		H1N1 A/Chile/1/1983	5.45e-08	5.45e-08		H1N1 A/New York/638/1995	>0.000000165	>0.000000165		H1N1 A/New York/638/1995	4.47e-09	>0.0000000264367		H1N1 A/New York/638/1995	>0.000000165
H1N1 A/Memphis/4/1987	>0.000000165	>0.000000165		H1N1 A/Memphis/4/1987	>0.000000165	>0.000000165		H1N1 A/Memphis/4/1987	>0.000000165	>0.000000165		H1N1 A/Memphis/4/1987	>0.000000165	>0.000000165		H1N1 A/Shanghai/8/1996	>0.000000165	>0.000000165		H1N1 A/Shanghai/8/1996	>0.000000165	>0.000000165		H1N1 A/Memphis/4/1987	>0.000000165	>0.000000165		H1N1 A/Shanghai/8/1996	>0.000000165	>0.000000165		H1N1 A/Memphis/4/1987	>0.000000165	>0.000000165		H1N1 A/Memphis/4/1987	>0.000000165	>0.000000165		H1N1 A/Shanghai/8/1996	>0.000000165	>0.000000165		H1N1 A/Shanghai/8/1996	2.94e-09	>0.0000000232886		H1N1 A/Shanghai/8/1996	>0.000000165
H1N1 A/Beijing/262/1995	>0.000000165	>0.000000165		H1N1 A/Beijing/262/1995	>0.000000165	>0.000000165		H1N1 A/Beijing/262/1995	>0.000000165	>0.000000165		H1N1 A/Beijing/262/1995	>0.000000165	>0.000000165		H1N1 A/Canterbury/76/2000	>0.000000165	>0.000000165		H1N1 A/Canterbury/76/2000	>0.000000165	>0.000000165		H1N1 A/Beijing/262/1995	>0.000000165	>0.000000165		H1N1 A/Canterbury/76/2000	>0.000000165	>0.000000165		H1N1 A/Beijing/262/1995	>0.000000165	>0.000000165		H1N1 A/Beijing/262/1995	>0.000000165	>0.000000165		H1N1 A/Canterbury/76/2000	2.13e-08	2.13e-08		H1N1 A/Canterbury/76/2000	7.78e-09	>0.0000000202458		H1N1 A/Canterbury/76/2000	>0.000000165
H1N1 A/New York/638/1995	>0.000000165	>0.000000165		H1N1 A/New York/638/1995	>0.000000165	>0.000000165		H1N1 A/New York/638/1995	4.58e-08	4.58e-08		H1N1 A/New York/638/1995	>0.000000165	>0.000000165		H1N1 A/New York/146/2000	>0.000000165	>0.000000165		H1N1 A/New York/146/2000	>0.000000165	>0.000000165		H1N1 A/New York/638/1995	>0.000000165	>0.000000165		H1N1 A/New York/146/2000	>0.000000165	>0.000000165		H1N1 A/New York/638/1995	1.2e-08	>0.0000000264367		H1N1 A/New York/638/1995	8.03e-09	>0.0000000177565		H1N1 A/New York/146/2000	>0.000000165	>0.000000165		H1N1 A/New York/146/2000	1.98e-08	1.98e-08		H1N1 A/New York/146/2000	>0.000000165
H1N1 A/New York/653/1996	>0.000000165	>0.000000165		H1N1 A/New York/653/1996	>0.000000165	>0.000000165		H1N1 A/New York/653/1996	>0.000000165	>0.000000165		H1N1 A/New York/653/1996	>0.000000165	>0.000000165		H1N1 A/New York/08-1326/2008	>0.000000165	>0.000000165		H1N1 A/New York/08-1326/2008	>0.000000165	>0.000000165		H1N1 A/New York/653/1996	>0.000000165	>0.000000165		H1N1 A/New York/08-1326/2008	>0.000000165	>0.000000165		H1N1 A/New York/653/1996	4.03e-09	>0.0000000146006		H1N1 A/New York/653/1996	2.84e-09	>0.0000000146006		H1N1 A/New York/08-1326/2008	>0.000000165	>0.000000165		H1N1 A/New York/08-1326/2008	1.02e-08	1.02e-08		H1N1 A/New York/08-1326/2008	>0.000000165
H1N1 A/Shanghai/8/1996	>0.000000165	>0.000000165		H1N1 A/Shanghai/8/1996	>0.000000165	>0.000000165		H1N1 A/Shanghai/8/1996	>0.000000165	>0.000000165		H1N1 A/Shanghai/8/1996	>0.000000165	>0.000000165		H1N1 A/California/07/2009	>0.000000165	>0.000000165		H1N1 A/California/07/2009	>0.000000165	>0.000000165		H1N1 A/Shanghai/8/1996	>0.000000165	>0.000000165		H1N1 A/California/07/2009	1.74e-08	>0.0000000232886		H1N1 A/Shanghai/8/1996	1.51e-08	>0.000000021265		H1N1 A/Shanghai/8/1996	3.92e-09	>0.000000021265		H1N1 A/California/07/2009	2.36e-09	>0.0000000232886		H1N1 A/California/07/2009	>0.000000165	>0.000000165		H1N1 A/California/07/2009	>0.000000165
H1N1 A/New Caledonia/20/1999	>0.000000165	>0.000000165		H1N1 A/New Caledonia/20/1999	>0.000000165	>0.000000165		H1N1 A/New Caledonia/20/1999	>0.000000165	>0.000000165		H1N1 A/New Caledonia/20/1999	>0.000000165	>0.000000165		H1N1 A/Michigan/45/2015	>0.000000165	>0.000000165		H1N1 A/Michigan/45/2015	>0.000000165	>0.000000165		H1N1 A/New Caledonia/20/1999	>0.000000165	>0.000000165		H1N1 A/Michigan/45/2015	1.28e-08	>0.0000000264367		H1N1 A/New Caledonia/20/1999	>0.000000165	>0.000000165		H1N1 A/New Caledonia/20/1999	>0.000000165	>0.000000165		H1N1 A/Michigan/45/2015	5.12e-09	>0.0000000264367		H1N1 A/Michigan/45/2015	>0.000000165	>0.000000165		H1N1 A/Michigan/45/2015	>0.000000165
H1N1 A/Canterbury/76/2000	>0.000000165	>0.000000165		H1N1 A/Canterbury/76/2000	>0.000000165	>0.000000165		H1N1 A/Canterbury/76/2000	>0.000000165	>0.000000165		H1N1 A/Canterbury/76/2000	>0.000000165	>0.000000165		H1N1 A/Idaho/07/2018	>0.000000165	>0.000000165		H1N1 A/Idaho/07/2018	>0.000000165	>0.000000165		H1N1 A/Canterbury/76/2000	>0.000000165	>0.000000165		H1N1 A/Idaho/07/2018	2.98e-09	>0.0000000259695		H1N1 A/Canterbury/76/2000	>0.000000165	>0.000000165		H1N1 A/Canterbury/76/2000	>0.000000165	>0.000000165		H1N1 A/Idaho/07/2018	1.12e-09	>0.0000000259695		H1N1 A/Idaho/07/2018	1.92e-08	>0.0000000257542		H1N1 A/Idaho/07/2018	>0.000000165
H1N1 A/New York/146/2000	>0.000000165	>0.000000165		H1N1 A/New York/146/2000	>0.000000165	>0.000000165		H1N1 A/New York/146/2000	>0.000000165	>0.000000165		H1N1 A/New York/146/2000	>0.000000165	>0.000000165		H3N2 A/Aichi/2/1968	1.6e-08	1.6e-08		H3N2 A/Aichi/2/1968	5.72e-08	5.72e-08		H1N1 A/New York/146/2000	>0.000000165	>0.000000165		H3N2 A/Aichi/2/1968	1.44e-08	1.44e-08		H1N1 A/New York/146/2000	>0.000000165	>0.000000165		H1N1 A/New York/146/2000	>0.000000165	>0.000000165		H3N2 A/Aichi/2/1968	1.34e-08	1.34e-08		H3N2 A/Aichi/2/1968	6.75e-09	6.75e-09		H3N2 A/Aichi/2/1968	>0.000000165
H1N1 A/Morioka/3/2005	>0.000000165	>0.000000165		H1N1 A/Morioka/3/2005	>0.000000165	>0.000000165		H1N1 A/Morioka/3/2005	>0.000000165	>0.000000165		H1N1 A/Morioka/3/2005	>0.000000165	>0.000000165		H3N2 A/Bilthoven/1761/1976	1.27e-09	1.27e-09		H3N2 A/Bilthoven/1761/1976	4.21e-09	4.21e-09		H1N1 A/Morioka/3/2005	>0.000000165	>0.000000165		H3N2 A/Bilthoven/1761/1976	9.9e-10	9.9e-10		H1N1 A/Morioka/3/2005	>0.000000165	>0.000000165		H1N1 A/Morioka/3/2005	7.93e-08	7.93e-08		H3N2 A/Bilthoven/1761/1976	1.2e-09	1.2e-09		H3N2 A/Bilthoven/1761/1976	8.71e-10	8.71e-10		H3N2 A/Bilthoven/1761/1976	1.53e-08
H1N1 A/Solomon Islands/03/2006	>0.000000165	>0.000000165		H1N1 A/Solomon Islands/03/2006	>0.000000165	>0.000000165		H1N1 A/Solomon Islands/03/2006	>0.000000165	>0.000000165		H1N1 A/Solomon Islands/03/2006	>0.000000165	>0.000000165		H3N2 A/Texas/1/1977	6.76e-09	6.76e-09		H3N2 A/Texas/1/1977	2.29e-08	2.29e-08		H1N1 A/Solomon Islands/03/2006	>0.000000165	>0.000000165		H3N2 A/Texas/1/1977	5.48e-09	5.48e-09		H1N1 A/Solomon Islands/03/2006	>0.000000165	>0.000000165		H1N1 A/Solomon Islands/03/2006	>0.000000165	>0.000000165		H3N2 A/Texas/1/1977	7.01e-09	7.01e-09		H3N2 A/Texas/1/1977	2.53e-09	2.53e-09		H3N2 A/Texas/1/1977	2.04e-08
H1N1 A/New York/08-1326/2008	>0.000000165	>0.000000165		H1N1 A/New York/08-1326/2008	>0.000000165	>0.000000165		H1N1 A/New York/08-1326/2008	>0.000000165	>0.000000165		H1N1 A/New York/08-1326/2008	>0.000000165	>0.000000165		H3N2 A/Colorado/2/1986	5.15e-10	5.15e-10		H3N2 A/Colorado/2/1986	6.01e-10	>0.00000000100825		H1N1 A/New York/08-1326/2008	>0.000000165	>0.000000165		H3N2 A/Colorado/2/1986	2.18e-10	>0.000000000376196		H1N1 A/New York/08-1326/2008	>0.000000165	>0.000000165		H1N1 A/New York/08-1326/2008	>0.000000165	>0.000000165		H3N2 A/Colorado/2/1986	3.04e-10	>0.000000000308132		H3N2 A/Colorado/2/1986	1.32e-10	>0.00000000029806		H3N2 A/Colorado/2/1986	1.89e-08
H1N1 A/California/07/2009	>0.000000165	>0.000000165		H1N1 A/California/07/2009	>0.000000165	>0.000000165		H1N1 A/California/07/2009	>0.000000165	>0.000000165		H1N1 A/California/07/2009	>0.000000165	>0.000000165		H3N2 A/Shandong/9/1993	4.6e-09	4.6e-09		H3N2 A/Shandong/9/1993	6.15e-09	6.15e-09		H1N1 A/California/07/2009	1.11e-08	>0.0000000287556		H3N2 A/Shandong/9/1993	3.07e-09	3.07e-09		H1N1 A/California/07/2009	4.85e-08	4.85e-08		H1N1 A/California/07/2009	4.13e-09	>0.0000000159614		H3N2 A/Shandong/9/1993	1.99e-09	1.99e-09		H3N2 A/Shandong/9/1993	2.29e-09	2.29e-09		H3N2 A/Sichuan/2/1987	3.51e-08
H1N1 A/Boston/YGA-01050/2012	>0.000000165	>0.000000165		H1N1 A/Boston/YGA-01050/2012	>0.000000165	>0.000000165		H1N1 A/Boston/YGA-01050/2012	>0.000000165	>0.000000165		H1N1 A/Boston/YGA-01050/2012	>0.000000165	>0.000000165		H3N2 A/Brisbane/8/1996	5.41e-10	5.41e-10		H3N2 A/Brisbane/8/1996	8.91e-10	>0.00000000110713		H1N1 A/Boston/YGA-01050/2012	1.73e-08	>0.000000021088		H3N2 A/Brisbane/8/1996	3.63e-10	3.63e-10		H1N1 A/Boston/YGA-01050/2012	>0.000000165	>0.000000165		H1N1 A/Boston/YGA-01050/2012	3.84e-08	3.84e-08		H3N2 A/Brisbane/8/1996	2.57e-10	>0.000000000338351		H3N2 A/Brisbane/8/1996	1.32e-10	>0.000000000269437		H3N2 A/Shandong/9/1993	1.93e-08
H1N1 A/Michigan/45/2015	>0.000000165	>0.000000165		H1N1 A/Michigan/45/2015	>0.000000165	>0.000000165		H1N1 A/Michigan/45/2015	>0.000000165	>0.000000165		H1N1 A/Michigan/45/2015	>0.000000165	>0.000000165		H3N2 A/Fujian/411/2002	9.99e-08	9.99e-08		H3N2 A/Fujian/411/2002	8.05e-08	8.05e-08		H1N1 A/Michigan/45/2015	1.44e-08	>0.0000000264367		H3N2 A/Fujian/411/2002	1.18e-08	1.18e-08		H1N1 A/Michigan/45/2015	>0.000000165	>0.000000165		H1N1 A/Michigan/45/2015	4.18e-08	4.18e-08		H3N2 A/Fujian/411/2002	1.43e-08	1.43e-08		H3N2 A/Fujian/411/2002	1.97e-08	1.97e-08		H3N2 A/Brisbane/8/1996	1.76e-09
H3N2 A/Aichi/2/1968	3.83e-09	3.83e-09		H3N2 A/Aichi/2/1968	2.36e-09	2.36e-09		H3N2 A/Aichi/2/1968	1.18e-09	>0.00000000140589		H3N2 A/Aichi/2/1968	5.3e-09	>0.0000000117494		H3N2 A/California/07/2004	1.26e-07	1.26e-07		H3N2 A/California/07/2004	6.73e-08	6.73e-08		H3N2 A/Aichi/2/1968	6.31e-09	6.31e-09		H3N2 A/California/07/2004	1.17e-08	1.17e-08		H3N2 A/Aichi/2/1968	1.92e-09	>0.0000000162214		H3N2 A/Aichi/2/1968	1.89e-09	>0.00000000242477		H3N2 A/California/07/2004	1.56e-08	1.56e-08		H3N2 A/California/07/2004	1.55e-08	1.55e-08		H3N2 A/Fujian/411/2002	4.14e-08
H3N2 A/Port Chalmers/1/1973	2.21e-09	2.21e-09		H3N2 A/Port Chalmers/1/1973	8.41e-10	8.41e-10		H3N2 A/Port Chalmers/1/1973	1.03e-09	1.03e-09		H3N2 A/Port Chalmers/1/1973	2.27e-09	>0.00000000230983		H3N2 A/Victoria/361/2011	2.82e-09	>0.00000000360965		H3N2 A/Victoria/361/2011	6.23e-09	6.23e-09		H3N2 A/Port Chalmers/1/1973	5.62e-09	5.62e-09		H3N2 A/Victoria/361/2011	2.92e-09	2.92e-09		H3N2 A/Port Chalmers/1/1973	4.86e-10	>0.00000000303906		H3N2 A/Port Chalmers/1/1973	1.65e-09	1.65e-09		H3N2 A/Victoria/361/2011	1.12e-09	>0.00000000112609		H3N2 A/Victoria/361/2011	1.43e-09	>0.00000000143662		H3N2 A/California/07/2004	2.5e-08
H3N2 A/Bilthoven/1761/1976	2.05e-09	2.05e-09		H3N2 A/Bilthoven/1761/1976	5.37e-10	5.37e-10		H3N2 A/Bilthoven/1761/1976	6.13e-10	6.13e-10		H3N2 A/Bilthoven/1761/1976	1.52e-09	>0.00000000177631		H3N2 A/Texas/50/2012	1.05e-07	1.05e-07		H3N2 A/Texas/50/2012	9.02e-08	9.02e-08		H3N2 A/Bilthoven/1761/1976	3.35e-09	3.35e-09		H3N2 A/Texas/50/2012	4.24e-08	4.24e-08		H3N2 A/Bilthoven/1761/1976	4.51e-10	>0.00000000231372		H3N2 A/Bilthoven/1761/1976	8.77e-10	8.77e-10		H3N2 A/Texas/50/2012	2.2e-08	2.2e-08		H3N2 A/Texas/50/2012	6e-08	6e-08		H3N2 A/Wisconsin/67/2005	1.32e-08
H3N2 A/Texas/1/1977	2.42e-09	2.42e-09		H3N2 A/Texas/1/1977	4.36e-10	4.36e-10		H3N2 A/Texas/1/1977	3.6e-10	3.6e-10		H3N2 A/Texas/1/1977	1.02e-09	>0.00000000297582		H3N2 A/Switzerland/9715293/2013	4.24e-09	>0.0000000101532		H3N2 A/Switzerland/9715293/2013	1.6e-08	1.6e-08		H3N2 A/Texas/1/1977	2.17e-09	2.17e-09		H3N2 A/Switzerland/9715293/2013	4.98e-09	4.98e-09		H3N2 A/Texas/1/1977	1.82e-10	>0.00000000389289		H3N2 A/Texas/1/1977	4.66e-10	>0.000000000576149		H3N2 A/Switzerland/9715293/2013	2.82e-09	2.82e-09		H3N2 A/Switzerland/9715293/2013	4.94e-09	4.94e-09		H3N2 A/Indiana/10/2011	1.32e-08
H3N2 A/Netherlands/209/1980	2.1e-09	2.1e-09		H3N2 A/Netherlands/209/1980	8.88e-10	8.88e-10		H3N2 A/Netherlands/209/1980	7.74e-10	7.74e-10		H3N2 A/Netherlands/209/1980	3.01e-09	3.01e-09		H3N2 A/Hong Kong/4801/2014	2.9e-09	2.9e-09		H3N2 A/Hong Kong/4801/2014	4.53e-09	4.53e-09		H3N2 A/Netherlands/209/1980	2.93e-09	2.93e-09		H3N2 A/Hong Kong/4801/2014	1.55e-09	1.55e-09		H3N2 A/Netherlands/209/1980	2.85e-10	>0.00000000371532		H3N2 A/Netherlands/209/1980	2.3e-09	2.3e-09		H3N2 A/Hong Kong/4801/2014	1.02e-09	1.02e-09		H3N2 A/Hong Kong/4801/2014	1.81e-09	1.81e-09		H3N2 A/Victoria/361/2011	3.11e-08
H3N2 A/Philippines/2/1982	3.96e-09	3.96e-09		H3N2 A/Philippines/2/1982	1.27e-09	1.27e-09		H3N2 A/Philippines/2/1982	8.84e-10	8.84e-10		H3N2 A/Philippines/2/1982	2.77e-09	2.77e-09		H3N2 A/Perth/1008/2019	6.9e-08	6.9e-08		H3N2 A/Perth/1008/2019	6.6e-08	6.6e-08		H3N2 A/Philippines/2/1982	3.52e-09	3.52e-09		H3N2 A/Perth/1008/2019	3.57e-08	3.57e-08		H3N2 A/Philippines/2/1982	7.36e-10	>0.00000000334214		H3N2 A/Philippines/2/1982	9.3e-10	9.3e-10		H3N2 A/Perth/1008/2019	2.33e-08	2.33e-08		H3N2 A/Perth/1008/2019	3.85e-08	3.85e-08		H3N2 A/Texas/50/2012	1.17e-07
H3N2 A/Colorado/2/1986	2.36e-09	2.36e-09		H3N2 A/Colorado/2/1986	5.41e-10	5.41e-10		H3N2 A/Colorado/2/1986	3.37e-10	3.37e-10		H3N2 A/Colorado/2/1986	6.83e-10	6.83e-10										H3N2 A/Colorado/2/1986	1.1e-09	1.1e-09						H3N2 A/Colorado/2/1986	2.47e-10	>0.000000000855686		H3N2 A/Colorado/2/1986	7.18e-10	7.18e-10										H3N2 A/Switzerland/9715293/2013	1.93e-08
H3N2 A/Shanghai/11/1987	3.46e-09	3.46e-09		H3N2 A/Shanghai/11/1987	9.61e-10	9.61e-10		H3N2 A/Shanghai/11/1987	9.45e-10	9.45e-10		H3N2 A/Shanghai/11/1987	1.82e-09	>0.00000000234004										H3N2 A/Shanghai/11/1987	3.08e-09	3.08e-09						H3N2 A/Shanghai/11/1987	7.81e-10	>0.00000000312821		H3N2 A/Shanghai/11/1987	1.23e-09	1.23e-09										H3N2 A/Hong Kong/4801/2014	1.02e-08
H3N2 A/Sichuan/2/1987	2.09e-09	2.09e-09		H3N2 A/Sichuan/2/1987	1.57e-09	1.57e-09		H3N2 A/Sichuan/2/1987	7.43e-10	7.43e-10		H3N2 A/Sichuan/2/1987	1.45e-09	>0.00000000310794										H3N2 A/Sichuan/2/1987	1.77e-09	1.77e-09						H3N2 A/Sichuan/2/1987	6.39e-10	>0.0000000043504		H3N2 A/Sichuan/2/1987	1.13e-09	1.13e-09										H3N2 A/Perth/1008/2019	9.27e-08
H3N2 A/Beijing/353/1989	2.91e-09	2.91e-09		H3N2 A/Beijing/353/1989	8.41e-10	8.41e-10		H3N2 A/Beijing/353/1989	7.74e-10	7.74e-10		H3N2 A/Beijing/353/1989	1.95e-09	>0.00000000285257										H3N2 A/Beijing/353/1989	2.98e-09	2.98e-09						H3N2 A/Beijing/353/1989	7.06e-10	>0.0000000042552		H3N2 A/Beijing/353/1989	1.95e-09	1.95e-09
H3N2 A/Shandong/9/1993	4.09e-09	4.09e-09		H3N2 A/Shandong/9/1993	1.31e-09	1.31e-09		H3N2 A/Shandong/9/1993	1.15e-09	1.15e-09		H3N2 A/Shandong/9/1993	2.7e-09	>0.0000000041601										H3N2 A/Shandong/9/1993	4.64e-09	4.64e-09						H3N2 A/Shandong/9/1993	1.03e-09	>0.0000000059488		H3N2 A/Shandong/9/1993	1.84e-09	1.84e-09
H3N2 A/Johannesburg/33/1994	2.03e-09	2.03e-09		H3N2 A/Johannesburg/33/1994	1.1e-09	1.1e-09		H3N2 A/Johannesburg/33/1994	7.61e-10	7.61e-10		H3N2 A/Johannesburg/33/1994	3.49e-09	3.49e-09										H3N2 A/Johannesburg/33/1994	5.39e-09	5.39e-09						H3N2 A/Johannesburg/33/1994	9.77e-10	>0.00000000436199		H3N2 A/Johannesburg/33/1994	7.68e-10	7.68e-10
H3N2 A/Brisbane/8/1996	1.1e-09	1.1e-09		H3N2 A/Brisbane/8/1996	6.18e-10	6.18e-10		H3N2 A/Brisbane/8/1996	4.62e-10	4.62e-10		H3N2 A/Brisbane/8/1996	6.95e-10	>0.0000000007328										H3N2 A/Brisbane/8/1996	4.98e-10	4.98e-10						H3N2 A/Brisbane/8/1996	3.34e-10	>0.000000000942937		H3N2 A/Brisbane/8/1996	4.51e-10	4.51e-10
H3N2 A/Sydney/5/1997	5.48e-09	5.48e-09		H3N2 A/Sydney/5/1997	3.27e-09	3.27e-09		H3N2 A/Sydney/5/1997	1.24e-09	1.24e-09		H3N2 A/Sydney/5/1997	5.21e-09	>0.00000000816901										H3N2 A/Sydney/5/1997	3.49e-09	3.49e-09						H3N2 A/Sydney/5/1997	2.38e-09	>0.0000000130029		H3N2 A/Sydney/5/1997	6.1e-09	6.1e-09
H3N2 A/Moscow/10/1999	5e-09	5e-09		H3N2 A/Moscow/10/1999	7.03e-09	7.03e-09		H3N2 A/Moscow/10/1999	2.16e-09	2.16e-09		H3N2 A/Moscow/10/1999	4.06e-09	>0.00000000574675										H3N2 A/Moscow/10/1999	3.99e-09	3.99e-09						H3N2 A/Moscow/10/1999	2.03e-09	>0.000000011871		H3N2 A/Moscow/10/1999	4.3e-09	4.3e-09
H3N2 A/Fujian/411/2002	2.14e-08	2.14e-08		H3N2 A/Fujian/411/2002	9.96e-09	9.96e-09		H3N2 A/Fujian/411/2002	4.74e-09	4.74e-09		H3N2 A/Fujian/411/2002	4.75e-08	4.75e-08										H3N2 A/Fujian/411/2002	4.93e-09	4.93e-09						H3N2 A/Fujian/411/2002	>0.000000165	>0.000000165		H3N2 A/Fujian/411/2002	2.78e-08	2.78e-08
H3N2 A/California/07/2004	2.11e-08	2.11e-08		H3N2 A/California/07/2004	8.95e-09	8.95e-09		H3N2 A/California/07/2004	4.3e-09	4.3e-09		H3N2 A/California/07/2004	2.66e-08	2.66e-08										H3N2 A/California/07/2004	4.92e-09	4.92e-09						H3N2 A/California/07/2004	>0.000000165	>0.000000165		H3N2 A/California/07/2004	1.48e-08	1.48e-08
H3N2 A/Wisconsin/67/2005	1.33e-08	1.33e-08		H3N2 A/Wisconsin/67/2005	4.56e-09	4.56e-09		H3N2 A/Wisconsin/67/2005	2.55e-09	2.55e-09		H3N2 A/Wisconsin/67/2005	4.73e-08	4.73e-08										H3N2 A/Wisconsin/67/2005	6.05e-09	6.05e-09						H3N2 A/Wisconsin/67/2005	>0.000000165	>0.000000165		H3N2 A/Wisconsin/67/2005	9.1e-09	9.1e-09
H3N2 A/Brisbane/10/2007	1.6e-08	1.6e-08		H3N2 A/Brisbane/10/2007	4.49e-09	4.49e-09		H3N2 A/Brisbane/10/2007	3.19e-09	3.19e-09		H3N2 A/Brisbane/10/2007	1.38e-08	1.38e-08										H3N2 A/Brisbane/10/2007	8.37e-09	8.37e-09						H3N2 A/Brisbane/10/2007	5.57e-09	>0.0000000243404		H3N2 A/Brisbane/10/2007	6.69e-09	6.69e-09
H3N2 A/Perth/16/2009	1.42e-09	1.42e-09		H3N2 A/Perth/16/2009	1.82e-09	1.82e-09		H3N2 A/Perth/16/2009	6.5e-10	6.5e-10		H3N2 A/Perth/16/2009	5.39e-09	5.39e-09										H3N2 A/Perth/16/2009	2.3e-09	2.3e-09						H3N2 A/Perth/16/2009	3.11e-09	>0.00000000642208		H3N2 A/Perth/16/2009	2.61e-09	2.61e-09
H3N2 A/Indiana/10/2011	4.83e-09	4.83e-09		H3N2 A/Indiana/10/2011	2.24e-08	2.24e-08		H3N2 A/Indiana/10/2011	1.97e-08	1.97e-08		H3N2 A/Indiana/10/2011	>0.000000165	>0.000000165										H3N2 A/Indiana/10/2011	3.2e-08	3.2e-08						H3N2 A/Indiana/10/2011	1.59e-08	1.59e-08		H3N2 A/Indiana/10/2011	9.41e-09	9.41e-09
H3N2 A/Victoria/361/2011	2.55e-09	2.55e-09		H3N2 A/Victoria/361/2011	2.42e-09	2.42e-09		H3N2 A/Victoria/361/2011	1.24e-09	1.24e-09		H3N2 A/Victoria/361/2011	3.99e-09	>0.00000000493659										H3N2 A/Victoria/361/2011	4.68e-09	4.68e-09						H3N2 A/Victoria/361/2011	4.23e-09	>0.00000000742166		H3N2 A/Victoria/361/2011	2.38e-09	2.38e-09
H3N2 A/Texas/50/2012	3.41e-09	3.41e-09		H3N2 A/Texas/50/2012	9.1e-09	9.1e-09		H3N2 A/Texas/50/2012	6.52e-09	6.52e-09		H3N2 A/Texas/50/2012	2.64e-08	2.64e-08										H3N2 A/Texas/50/2012	1.02e-08	1.02e-08						H3N2 A/Texas/50/2012	9.45e-08	9.45e-08		H3N2 A/Texas/50/2012	2.27e-08	2.27e-08
H3N2 A/Switzerland/9715293/2013	4.2e-09	4.2e-09		H3N2 A/Switzerland/9715293/2013	9.65e-09	9.65e-09		H3N2 A/Switzerland/9715293/2013	6.69e-09	6.69e-09		H3N2 A/Switzerland/9715293/2013	2.08e-08	2.08e-08										H3N2 A/Switzerland/9715293/2013	1.03e-08	1.03e-08						H3N2 A/Switzerland/9715293/2013	5.93e-08	5.93e-08		H3N2 A/Switzerland/9715293/2013	1.55e-08	1.55e-08
H3N2 A/Hong Kong/4801/2014	1.69e-09	1.69e-09		H3N2 A/Hong Kong/4801/2014	2.86e-09	2.86e-09		H3N2 A/Hong Kong/4801/2014	1.6e-09	1.6e-09		H3N2 A/Hong Kong/4801/2014	5.62e-09	5.62e-09										H3N2 A/Hong Kong/4801/2014	4.23e-09	4.23e-09						H3N2 A/Hong Kong/4801/2014	1.14e-08	1.14e-08		H3N2 A/Hong Kong/4801/2014	3.16e-09	3.16e-09
H3N2 A/Singapore/INFIMH-160019/2016	3.43e-09	3.43e-09		H3N2 A/Singapore/INFIMH-160019/2016	5.7e-09	5.7e-09		H3N2 A/Singapore/INFIMH-160019/2016	4.8e-09	4.8e-09		H3N2 A/Singapore/INFIMH-160019/2016	1.07e-08	>0.0000000143157										H3N2 A/Singapore/INFIMH-160019/2016	9.5e-09	9.5e-09						H3N2 A/Singapore/INFIMH-160019/2016	1.37e-08	>0.0000000158791		H3N2 A/Singapore/INFIMH-160019/2016	6.41e-09	6.41e-09
				H3N2 A/Perth/1008/2019	3.45e-08	3.45e-08		H3N2 A/Perth/1008/2019	1.5e-08	1.5e-08
Mixture #1: Stem Ab 1 (CR8020) + Head Ab 3 (F005-126)				Mixture #2: Stem Ab 1 (CR8020) + Head Ab 4 (F045-092)				Mixture #3: Stem Ab 18 (MEDI8852) + Head Ab 1 (C05)				Mixture #4: Stem Ab 23 (58-6F03) + Head Ab 5 (310-33-1G04)				Mixture #5: Stem Ab 26 (02-1B02) + Head Ab 2 (CH65)				Mixture #6: Stem Ab 27 (CR6261) + Head Ab 2 (CH65)				Mixture #7: Stem Ab 27 (CR6261) + Head Ab 1 (C05)				Mixture #8: Stem Ab 1 (CR8020) + Stem Ab 27 (CR6261)				Mixture #9: Stem Ab 2 (315-27-1C08) + Stem Ab 25 (315-02-1H01)				Mixture #10: Stem Ab 8 (15-5E04) + Stem Ab 22 (CR9114)				Mixture #11: Stem Ab 12 (21-1A10) + Stem Ab 22 (CR9114)				Mixture #12: Stem Ab 17 (FI6v3) + Head Ab 1 (C05) + Head Ab 6 (5J8)				Mixture #13: Stem Ab 3 (315-09-1B12) + Head Ab 1 (C05) + Head Ab 4 (F045-092)
Virus	Measured Mixture IC50 (M)	Inferred IC50 of Stem Antibodies (M)		Virus	Measured Mixture IC50 (M)	Inferred IC50 of Stem Antibodies (M)		Virus	Measured Mixture IC50 (M)	Inferred IC50 of Stem Antibodies (M)		Virus	Measured Mixture IC50 (M)	Inferred IC50 of Stem Antibodies (M)		Virus	Measured Mixture IC50 (M)	Inferred IC50 of Stem Antibodies (M)		Virus	Measured Mixture IC50 (M)	Inferred IC50 of Stem Antibodies (M)		Virus	Measured Mixture IC50 (M)	Inferred IC50 of Stem Antibodies (M)		Virus	Measured Mixture IC50 (M)	Inferred IC50 of Stem Antibodies (M)		Virus	Measured Mixture IC50 (M)	Inferred IC50 of Stem Antibodies (M)		Virus	Measured Mixture IC50 (M)	Inferred IC50 of Stem Antibodies (M)		Virus	Measured Mixture IC50 (M)	Inferred IC50 of Stem Antibodies (M)		Virus	Measured Mixture IC50 (M)	Inferred IC50 of Stem Antibodies (M)		Virus	Measured Mixture IC50 (M)
H1N1 A/Weiss/1943	>0.00000033	>0.00000033		H1N1 A/Weiss/1943	>0.00000033	>0.00000033		H1N1 A/Weiss/1943	6.23e-09	6.23e-09		H1N1 A/Fort Monmouth/1/1947	1.32e-10	>0.000000000402915		H1N1 A/Fort Monmouth/1/1947	2.36e-09	2.36e-09		H1N1 A/Weiss/1943	2.26e-09	2.26e-09		H1N1 A/Weiss/1943	5.25e-09	5.25e-09		H1N1 A/Weiss/1943	2.34e-09	2.34e-09		H1N1 A/Weiss/1943	8.43e-10	8.43e-10		H1N1 A/Fort Monmouth/1/1947	2.83e-09	2.83e-09		H1N1 A/Fort Monmouth/1/1947	2e-09	2e-09		H1N1 A/Weiss/1943	2.05e-09	2.05e-09		H1N1 A/Weiss/1943	>0.000000495
H1N1 A/Fort Monmouth/1/1947	>0.00000033	>0.00000033		H1N1 A/Fort Monmouth/1/1947	>0.00000033	>0.00000033		H1N1 A/Fort Monmouth/1/1947	1.9e-09	1.9e-09		H1N1 A/Kiev/1/1957	2.88e-09	2.88e-09		H1N1 A/Kiev/1/1957	3.25e-09	3.25e-09		H1N1 A/Fort Monmouth/1/1947	1.83e-09	1.83e-09		H1N1 A/Fort Monmouth/1/1947	2.24e-09	2.24e-09		H1N1 A/Fort Monmouth/1/1947	2.34e-09	2.34e-09		H1N1 A/Fort Monmouth/1/1947	9.62e-10	9.62e-10		H1N1 A/Kiev/1/1957	1.72e-09	1.72e-09		H1N1 A/Kiev/1/1957	1.23e-09	1.23e-09		H1N1 A/Fort Monmouth/1/1947	1.7e-09	1.7e-09		H1N1 A/Fort Monmouth/1/1947	>0.000000495
H1N1 A/Kiev/1/1957	>0.00000033	>0.00000033		H1N1 A/Kiev/1/1957	1.88e-07	1.88e-07		H1N1 A/Kiev/1/1957	5.28e-10	>0.000000000600328		H1N1 A/New Jersey/8/1976	4.49e-10	4.49e-10		H1N1 A/New Jersey/8/1976	6.34e-10	6.34e-10		H1N1 A/Kiev/1/1957	6.02e-10	6.02e-10		H1N1 A/Kiev/1/1957	4.76e-10	>0.000000000964202		H1N1 A/Kiev/1/1957	1.96e-09	1.96e-09		H1N1 A/Kiev/1/1957	7e-10	7e-10		H1N1 A/New Jersey/8/1976	8.58e-10	8.58e-10		H1N1 A/New Jersey/8/1976	9.44e-10	9.44e-10		H1N1 A/Kiev/1/1957	2.65e-10	2.65e-10		H1N1 A/Kiev/1/1957	1.03e-09
H1N1 A/New Jersey/8/1976	>0.00000033	>0.00000033		H1N1 A/New Jersey/8/1976	>0.00000033	>0.00000033		H1N1 A/New Jersey/8/1976	2.11e-09	2.11e-09		H1N1 A/USSR/90/1977	7.92e-11	>0.000000000370583		H1N1 A/USSR/90/1977	2.18e-09	2.18e-09		H1N1 A/New Jersey/8/1976	7.16e-10	7.16e-10		H1N1 A/New Jersey/8/1976	1.12e-09	1.12e-09		H1N1 A/New Jersey/8/1976	3.14e-10	>0.000000000466644		H1N1 A/New Jersey/8/1976	6.77e-10	6.77e-10		H1N1 A/USSR/90/1977	2.07e-09	2.07e-09		H1N1 A/USSR/90/1977	2.13e-09	2.13e-09		H1N1 A/New Jersey/8/1976	7.16e-10	7.16e-10		H1N1 A/New Jersey/8/1976	>0.000000495
H1N1 A/USSR/90/1977	>0.00000033	>0.00000033		H1N1 A/USSR/90/1977	>0.00000033	>0.00000033		H1N1 A/USSR/90/1977	3.26e-09	3.26e-09		H1N1 A/Chile/1/1983	1.72e-10	>0.000000000430801		H1N1 A/Chile/1/1983	3.31e-09	3.31e-09		H1N1 A/USSR/90/1977	2.3e-09	2.3e-09		H1N1 A/USSR/90/1977	3.24e-09	3.24e-09		H1N1 A/USSR/90/1977	2.7e-09	2.7e-09		H1N1 A/USSR/90/1977	8.24e-10	8.24e-10		H1N1 A/Chile/1/1983	1.91e-09	1.91e-09		H1N1 A/Chile/1/1983	1.82e-09	1.82e-09		H1N1 A/USSR/90/1977	1.2e-09	1.2e-09		H1N1 A/USSR/90/1977	>0.000000495
H1N1 A/Chile/1/1983	>0.00000033	>0.00000033		H1N1 A/Chile/1/1983	>0.00000033	>0.00000033		H1N1 A/Chile/1/1983	2.67e-09	2.67e-09		H1N1 A/Memphis/4/1987	2.63e-09	2.63e-09		H1N1 A/Memphis/4/1987	1.91e-10	>0.000000000540931		H1N1 A/Chile/1/1983	3.01e-09	3.01e-09		H1N1 A/Chile/1/1983	2.59e-09	2.59e-09		H1N1 A/Chile/1/1983	2.69e-09	2.69e-09		H1N1 A/Chile/1/1983	1.29e-09	1.29e-09		H1N1 A/Memphis/4/1987	1.45e-09	1.45e-09		H1N1 A/Memphis/4/1987	1.69e-09	1.69e-09		H1N1 A/Chile/1/1983	6.36e-10	6.36e-10		H1N1 A/Chile/1/1983	>0.000000495
H1N1 A/Memphis/4/1987	>0.00000033	>0.00000033		H1N1 A/Memphis/4/1987	>0.00000033	>0.00000033		H1N1 A/Memphis/4/1987	3.27e-09	3.27e-09		H1N1 A/Beijing/262/1995	5.48e-09	5.48e-09		H1N1 A/Beijing/262/1995	1.78e-10	>0.000000000281072		H1N1 A/Memphis/4/1987	1.53e-10	>0.000000000492071		H1N1 A/Memphis/4/1987	3.54e-09	3.54e-09		H1N1 A/Memphis/4/1987	3.35e-09	3.35e-09		H1N1 A/Memphis/4/1987	9.56e-10	9.56e-10		H1N1 A/Beijing/262/1995	3.31e-09	3.31e-09		H1N1 A/Beijing/262/1995	3.2e-09	3.2e-09		H1N1 A/Memphis/4/1987	1.43e-10	>0.000000000237707		H1N1 A/Memphis/4/1987	>0.000000495
H1N1 A/Beijing/262/1995	>0.00000033	>0.00000033		H1N1 A/Beijing/262/1995	3.09e-08	>0.0000000543063		H1N1 A/Beijing/262/1995	1.62e-10	>0.00000000148091		H1N1 A/New York/638/1995	3.87e-09	3.87e-09		H1N1 A/New York/638/1995	3.43e-10	>0.000000000815127		H1N1 A/Beijing/262/1995	2.84e-10	>0.000000000345495		H1N1 A/Beijing/262/1995	1.79e-10	>0.00000000237853		H1N1 A/Beijing/262/1995	5.34e-09	5.34e-09		H1N1 A/Beijing/262/1995	8.07e-10	8.07e-10		H1N1 A/New York/638/1995	5.28e-09	5.28e-09		H1N1 A/New York/638/1995	2.94e-09	2.94e-09		H1N1 A/Beijing/262/1995	2.25e-10	2.25e-10		H1N1 A/Beijing/262/1995	2.89e-10
H1N1 A/New York/638/1995	>0.00000033	>0.00000033		H1N1 A/New York/638/1995	>0.00000033	>0.00000033		H1N1 A/New York/638/1995	2.53e-09	2.53e-09		H1N1 A/Shanghai/8/1996	1.9e-09	1.9e-09		H1N1 A/Shanghai/8/1996	1.65e-10	>0.000000000547356		H1N1 A/New York/638/1995	1.57e-10	>0.000000000815127		H1N1 A/New York/638/1995	4.16e-09	4.16e-09		H1N1 A/New York/638/1995	4.7e-09	4.7e-09		H1N1 A/New York/638/1995	8.68e-10	8.68e-10		H1N1 A/Shanghai/8/1996	1.86e-09	1.86e-09		H1N1 A/Shanghai/8/1996	1.49e-09	1.49e-09		H1N1 A/New York/638/1995	5.19e-10	5.19e-10		H1N1 A/New York/638/1995	1.45e-07
H1N1 A/New York/653/1996	>0.00000033	>0.00000033		H1N1 A/New York/653/1996	>0.00000033	>0.00000033		H1N1 A/New York/653/1996	1.43e-09	>0.00000000151446		H1N1 A/Canterbury/76/2000	2.82e-09	2.82e-09		H1N1 A/Canterbury/76/2000	3.04e-10	>0.00000000052477		H1N1 A/New York/653/1996	8.49e-11	>0.000000000815975		H1N1 A/New York/653/1996	2.37e-09	2.37e-09		H1N1 A/New York/653/1996	1.95e-09	1.95e-09		H1N1 A/New York/653/1996	8.26e-10	8.26e-10		H1N1 A/Canterbury/76/2000	2.11e-09	2.11e-09		H1N1 A/Canterbury/76/2000	3.39e-09	3.39e-09		H1N1 A/New York/653/1996	2.18e-10	2.18e-10		H1N1 A/New York/653/1996	>0.000000495
H1N1 A/Shanghai/8/1996	>0.00000033	>0.00000033		H1N1 A/Shanghai/8/1996	>0.00000033	>0.00000033		H1N1 A/Shanghai/8/1996	2.76e-09	2.76e-09		H1N1 A/New York/146/2000	2.95e-09	2.95e-09		H1N1 A/New York/146/2000	1.32e-10	>0.000000000234528		H1N1 A/Shanghai/8/1996	2.43e-10	>0.000000000640102		H1N1 A/Shanghai/8/1996	1.85e-09	1.85e-09		H1N1 A/Shanghai/8/1996	3.05e-09	3.05e-09		H1N1 A/Shanghai/8/1996	9.25e-10	9.25e-10		H1N1 A/New York/146/2000	2.72e-09	2.72e-09		H1N1 A/New York/146/2000	2.33e-09	2.33e-09		H1N1 A/Shanghai/8/1996	5.21e-10	5.21e-10		H1N1 A/Shanghai/8/1996	>0.000000495
H1N1 A/New Caledonia/20/1999	>0.00000033	>0.00000033		H1N1 A/New Caledonia/20/1999	2.72e-07	2.72e-07		H1N1 A/New Caledonia/20/1999	7.09e-10	>0.00000000100751		H1N1 A/New York/08-1326/2008	1.61e-09	1.61e-09		H1N1 A/New York/08-1326/2008	2e-09	2e-09		H1N1 A/New Caledonia/20/1999	2.66e-09	2.66e-09		H1N1 A/New Caledonia/20/1999	6.93e-10	>0.00000000161818		H1N1 A/New Caledonia/20/1999	3.49e-09	3.49e-09		H1N1 A/New Caledonia/20/1999	1.81e-09	1.81e-09		H1N1 A/New York/08-1326/2008	1.71e-09	1.71e-09		H1N1 A/New York/08-1326/2008	1.37e-09	1.37e-09		H1N1 A/New Caledonia/20/1999	7.17e-10	7.17e-10		H1N1 A/New Caledonia/20/1999	9.11e-10
H1N1 A/Canterbury/76/2000	>0.00000033	>0.00000033		H1N1 A/Canterbury/76/2000	>0.00000033	>0.00000033		H1N1 A/Canterbury/76/2000	3.76e-10	>0.000000000789073		H1N1 A/California/07/2009	1.39e-10	>0.000000000538874		H1N1 A/California/07/2009	1e-09	1e-09		H1N1 A/Canterbury/76/2000	5.34e-10	5.34e-10		H1N1 A/Canterbury/76/2000	4.14e-10	>0.00000000126735		H1N1 A/Canterbury/76/2000	5.58e-09	5.58e-09		H1N1 A/Canterbury/76/2000	1.52e-09	1.52e-09		H1N1 A/California/07/2009	2.71e-10	>0.000000000290863		H1N1 A/California/07/2009	4.22e-10	4.22e-10		H1N1 A/Canterbury/76/2000	2.16e-10	2.16e-10		H1N1 A/Canterbury/76/2000	5.53e-10
H1N1 A/New York/146/2000	>0.00000033	>0.00000033		H1N1 A/New York/146/2000	>0.00000033	>0.00000033		H1N1 A/New York/146/2000	9e-09	9e-09		H1N1 A/Michigan/45/2015	3.2e-09	3.2e-09		H1N1 A/Michigan/45/2015	4.28e-09	4.28e-09		H1N1 A/New York/146/2000	1.19e-10	>0.000000000298083		H1N1 A/New York/146/2000	1.45e-08	1.45e-08		H1N1 A/New York/146/2000	2.02e-08	2.02e-08		H1N1 A/New York/146/2000	2.92e-09	2.92e-09		H1N1 A/Michigan/45/2015	2.03e-09	2.03e-09		H1N1 A/Michigan/45/2015	1.98e-09	1.98e-09		H1N1 A/New York/146/2000	1.43e-10	1.43e-10		H1N1 A/New York/146/2000	>0.000000495
H1N1 A/Morioka/3/2005	>0.00000033	>0.00000033		H1N1 A/Morioka/3/2005	1.54e-07	1.54e-07		H1N1 A/Morioka/3/2005	3.59e-10	>0.000000000865138		H3N2 A/Aichi/2/1968	1.72e-08	>0.0000000515975		H3N2 A/Aichi/2/1968	>0.00000033	>0.00000033		H1N1 A/Morioka/3/2005	2.36e-10	>0.000000000582793		H1N1 A/Morioka/3/2005	1.45e-10	>0.000000000695951		H1N1 A/Morioka/3/2005	3.12e-09	3.12e-09		H1N1 A/Morioka/3/2005	1.13e-09	1.13e-09		H3N2 A/Aichi/2/1968	1.33e-08	1.33e-08		H3N2 A/Aichi/2/1968	7.54e-09	7.54e-09		H1N1 A/Morioka/3/2005	1.99e-10	>0.00000000027951		H1N1 A/Morioka/3/2005	5.58e-10
H1N1 A/Solomon Islands/03/2006	>0.00000033	>0.00000033		H1N1 A/Solomon Islands/03/2006	2.14e-08	>0.0000000585664		H1N1 A/Solomon Islands/03/2006	1.9e-09	1.9e-09		H3N2 A/Bilthoven/1761/1976	6.47e-09	>0.0000000268736		H3N2 A/Bilthoven/1761/1976	>0.00000033	>0.00000033		H1N1 A/Solomon Islands/03/2006	4.12e-10	>0.000000000415985		H1N1 A/Solomon Islands/03/2006	2.49e-09	2.49e-09		H1N1 A/Solomon Islands/03/2006	3.14e-09	3.14e-09		H1N1 A/Solomon Islands/03/2006	1.38e-09	1.38e-09		H3N2 A/Bilthoven/1761/1976	4.27e-09	4.27e-09		H3N2 A/Bilthoven/1761/1976	2.28e-09	2.28e-09		H1N1 A/Solomon Islands/03/2006	1.64e-09	1.64e-09		H1N1 A/Solomon Islands/03/2006	9.63e-09
H1N1 A/California/07/2009	>0.00000033	>0.00000033		H1N1 A/California/07/2009	>0.00000033	>0.00000033		H1N1 A/California/07/2009	8.69e-09	8.69e-09		H3N2 A/Texas/1/1977	2.34e-08	>0.0000000322105		H3N2 A/Texas/1/1977	>0.00000033	>0.00000033		H1N1 A/California/07/2009	4.54e-09	4.54e-09		H1N1 A/California/07/2009	6.89e-09	6.89e-09		H1N1 A/California/07/2009	2.98e-09	2.98e-09		H1N1 A/California/07/2009	1.14e-09	1.14e-09		H3N2 A/Texas/1/1977	6.89e-09	6.89e-09		H3N2 A/Texas/1/1977	4.07e-09	4.07e-09		H1N1 A/California/07/2009	4.46e-10	4.46e-10		H1N1 A/California/07/2009	>0.000000495
H3N2 A/Aichi/2/1968	1.2e-09	>0.0000000030163		H3N2 A/Aichi/2/1968	2.39e-10	>0.000000000893574		H3N2 A/Aichi/2/1968	2.48e-09	>0.00000000278955		H3N2 A/Colorado/2/1986	9.8e-08	9.8e-08		H3N2 A/Colorado/2/1986	>0.00000033	>0.00000033		H3N2 A/Aichi/2/1968	>0.00000033	>0.00000033		H3N2 A/Aichi/2/1968	4.18e-09	>0.0000000450394		H3N2 A/Aichi/2/1968	2.94e-08	2.94e-08		H3N2 A/Aichi/2/1968	5.57e-09	5.57e-09		H3N2 A/Colorado/2/1986	1.08e-09	1.08e-09		H3N2 A/Colorado/2/1986	4.36e-10	4.36e-10		H3N2 A/Aichi/2/1968	2.09e-09	>0.00000000364752		H3N2 A/Aichi/2/1968	3.2e-10
H3N2 A/Port Chalmers/1/1973	8.72e-10	>0.000000000948047		H3N2 A/Port Chalmers/1/1973	4.68e-10	>0.000000000776123		H3N2 A/Port Chalmers/1/1973	6.84e-09	6.84e-09		H3N2 A/Shandong/9/1993	7.1e-08	7.1e-08		H3N2 A/Shandong/9/1993	>0.00000033	>0.00000033		H3N2 A/Port Chalmers/1/1973	>0.00000033	>0.00000033		H3N2 A/Port Chalmers/1/1973	>0.00000033	>0.00000033		H3N2 A/Port Chalmers/1/1973	2.25e-09	2.25e-09		H3N2 A/Port Chalmers/1/1973	7.45e-10	7.45e-10		H3N2 A/Shandong/9/1993	8.49e-09	8.49e-09		H3N2 A/Shandong/9/1993	3.76e-09	3.76e-09		H3N2 A/Port Chalmers/1/1973	4.71e-09	4.71e-09		H3N2 A/Port Chalmers/1/1973	3.6e-10
H3N2 A/Bilthoven/1761/1976	1.65e-09	1.65e-09		H3N2 A/Bilthoven/1761/1976	3.74e-10	>0.000000000673489		H3N2 A/Bilthoven/1761/1976	4.82e-09	4.82e-09		H3N2 A/Brisbane/8/1996	>0.00000033	>0.00000033		H3N2 A/Brisbane/8/1996	>0.00000033	>0.00000033		H3N2 A/Bilthoven/1761/1976	>0.00000033	>0.00000033		H3N2 A/Bilthoven/1761/1976	>0.00000033	>0.00000033		H3N2 A/Bilthoven/1761/1976	9.02e-09	9.02e-09		H3N2 A/Bilthoven/1761/1976	1.58e-09	1.58e-09		H3N2 A/Brisbane/8/1996	1.3e-09	1.3e-09		H3N2 A/Brisbane/8/1996	4.09e-10	4.09e-10		H3N2 A/Bilthoven/1761/1976	1.14e-08	1.14e-08		H3N2 A/Bilthoven/1761/1976	5.76e-10
H3N2 A/Texas/1/1977	6.68e-10	>0.00000000111033		H3N2 A/Texas/1/1977	7.34e-10	7.34e-10		H3N2 A/Texas/1/1977	6.29e-09	6.29e-09		H3N2 A/Fujian/411/2002	>0.00000033	>0.00000033		H3N2 A/Fujian/411/2002	>0.00000033	>0.00000033		H3N2 A/Texas/1/1977	>0.00000033	>0.00000033		H3N2 A/Texas/1/1977	>0.00000033	>0.00000033		H3N2 A/Texas/1/1977	4.94e-09	4.94e-09		H3N2 A/Texas/1/1977	1.23e-09	1.23e-09		H3N2 A/Fujian/411/2002	3.1e-08	3.1e-08		H3N2 A/Fujian/411/2002	5.76e-08	5.76e-08		H3N2 A/Texas/1/1977	4.93e-09	4.93e-09		H3N2 A/Texas/1/1977	5.64e-10
H3N2 A/Netherlands/209/1980	3.85e-09	3.85e-09		H3N2 A/Netherlands/209/1980	1.77e-09	1.77e-09		H3N2 A/Netherlands/209/1980	1.5e-08	1.5e-08		H3N2 A/Victoria/361/2011	>0.00000033	>0.00000033		H3N2 A/Victoria/361/2011	>0.00000033	>0.00000033		H3N2 A/Netherlands/209/1980	>0.00000033	>0.00000033		H3N2 A/Netherlands/209/1980	>0.00000033	>0.00000033		H3N2 A/Netherlands/209/1980	1.2e-08	1.2e-08		H3N2 A/Netherlands/209/1980	2.89e-09	2.89e-09		H3N2 A/Victoria/361/2011	4.65e-09	4.65e-09		H3N2 A/Victoria/361/2011	4.29e-09	4.29e-09		H3N2 A/Netherlands/209/1980	1.5e-08	1.5e-08		H3N2 A/Netherlands/209/1980	1.89e-09
H3N2 A/Philippines/2/1982	3.13e-09	3.13e-09		H3N2 A/Philippines/2/1982	3.11e-09	3.11e-09		H3N2 A/Philippines/2/1982	5.91e-09	5.91e-09		H3N2 A/Switzerland/9715293/2013	>0.00000033	>0.00000033		H3N2 A/Switzerland/9715293/2013	>0.00000033	>0.00000033		H3N2 A/Philippines/2/1982	>0.00000033	>0.00000033		H3N2 A/Philippines/2/1982	>0.00000033	>0.00000033		H3N2 A/Philippines/2/1982	9.28e-09	9.28e-09		H3N2 A/Philippines/2/1982	1.94e-09	1.94e-09		H3N2 A/Switzerland/9715293/2013	1.62e-08	1.62e-08		H3N2 A/Switzerland/9715293/2013	1.44e-08	1.44e-08		H3N2 A/Philippines/2/1982	7.5e-09	7.5e-09		H3N2 A/Philippines/2/1982	2.45e-09
H3N2 A/Colorado/2/1986	1.97e-09	1.97e-09		H3N2 A/Colorado/2/1986	5.38e-10	>0.000000000656051		H3N2 A/Colorado/2/1986	5.39e-09	5.39e-09		H3N2 A/Hong Kong/4801/2014	3.34e-08	>0.0000000347364		H3N2 A/Hong Kong/4801/2014	>0.00000033	>0.00000033		H3N2 A/Colorado/2/1986	>0.00000033	>0.00000033		H3N2 A/Colorado/2/1986	>0.00000033	>0.00000033		H3N2 A/Colorado/2/1986	2.64e-09	2.64e-09		H3N2 A/Colorado/2/1986	6.73e-10	6.73e-10		H3N2 A/Hong Kong/4801/2014	5.01e-09	5.01e-09		H3N2 A/Hong Kong/4801/2014	4.69e-09	4.69e-09		H3N2 A/Colorado/2/1986	3.45e-09	3.45e-09		H3N2 A/Colorado/2/1986	5.24e-10
H3N2 A/Shanghai/11/1987	3.98e-09	3.98e-09		H3N2 A/Shanghai/11/1987	4.13e-09	4.13e-09		H3N2 A/Shanghai/11/1987	4.94e-09	4.94e-09										H3N2 A/Shanghai/11/1987	>0.00000033	>0.00000033		H3N2 A/Shanghai/11/1987	>0.00000033	>0.00000033		H3N2 A/Shanghai/11/1987	6e-09	6e-09		H3N2 A/Shanghai/11/1987	1.63e-09	1.63e-09										H3N2 A/Shanghai/11/1987	6.08e-09	6.08e-09		H3N2 A/Shanghai/11/1987	2.21e-09
H3N2 A/Sichuan/2/1987	7.04e-09	7.04e-09		H3N2 A/Sichuan/2/1987	1.36e-09	1.36e-09		H3N2 A/Sichuan/2/1987	9.81e-09	9.81e-09										H3N2 A/Sichuan/2/1987	>0.00000033	>0.00000033		H3N2 A/Sichuan/2/1987	>0.00000033	>0.00000033		H3N2 A/Sichuan/2/1987	1.43e-08	1.43e-08		H3N2 A/Sichuan/2/1987	1.87e-09	1.87e-09										H3N2 A/Sichuan/2/1987	1.71e-09	>0.00000000303342		H3N2 A/Sichuan/2/1987	3.91e-09
H3N2 A/Shandong/9/1993	7.06e-09	7.06e-09		H3N2 A/Shandong/9/1993	3.59e-10	>0.000000000553952		H3N2 A/Shandong/9/1993	1.4e-08	1.4e-08										H3N2 A/Shandong/9/1993	>0.00000033	>0.00000033		H3N2 A/Shandong/9/1993	>0.00000033	>0.00000033		H3N2 A/Shandong/9/1993	1.47e-08	1.47e-08		H3N2 A/Shandong/9/1993	3.63e-09	3.63e-09										H3N2 A/Shandong/9/1993	2.07e-08	2.07e-08		H3N2 A/Shandong/9/1993	4.3e-10
H3N2 A/Johannesburg/33/1994	1.53e-09	1.53e-09		H3N2 A/Johannesburg/33/1994	4.94e-10	>0.000000000512625		H3N2 A/Johannesburg/33/1994	4.23e-09	4.23e-09										H3N2 A/Johannesburg/33/1994	>0.00000033	>0.00000033		H3N2 A/Johannesburg/33/1994	>0.00000033	>0.00000033		H3N2 A/Johannesburg/33/1994	2.26e-09	>0.00000000231268		H3N2 A/Johannesburg/33/1994	9.01e-10	9.01e-10										H3N2 A/Johannesburg/33/1994	8.75e-09	8.75e-09		H3N2 A/Johannesburg/33/1994	9.42e-10
H3N2 A/Brisbane/8/1996	2.7e-09	2.7e-09		H3N2 A/Brisbane/8/1996	4.39e-10	>0.000000000591529		H3N2 A/Brisbane/8/1996	4.69e-09	4.69e-09										H3N2 A/Brisbane/8/1996	>0.00000033	>0.00000033		H3N2 A/Brisbane/8/1996	>0.00000033	>0.00000033		H3N2 A/Brisbane/8/1996	3.91e-09	3.91e-09		H3N2 A/Brisbane/8/1996	2.6e-09	2.6e-09										H3N2 A/Brisbane/8/1996	6.52e-09	6.52e-09		H3N2 A/Brisbane/8/1996	2.93e-10
H3N2 A/Sydney/5/1997	7.15e-09	7.15e-09		H3N2 A/Sydney/5/1997	7.04e-10	7.04e-10		H3N2 A/Sydney/5/1997	1.24e-08	1.24e-08										H3N2 A/Sydney/5/1997	>0.00000033	>0.00000033		H3N2 A/Sydney/5/1997	>0.00000033	>0.00000033		H3N2 A/Sydney/5/1997	2.82e-08	2.82e-08		H3N2 A/Sydney/5/1997	1.01e-08	1.01e-08										H3N2 A/Sydney/5/1997	2.67e-08	2.67e-08		H3N2 A/Sydney/5/1997	7.35e-10
H3N2 A/Moscow/10/1999	1.56e-08	1.56e-08		H3N2 A/Moscow/10/1999	2.72e-10	>0.000000000415501		H3N2 A/Moscow/10/1999	4.18e-08	4.18e-08										H3N2 A/Moscow/10/1999	>0.00000033	>0.00000033		H3N2 A/Moscow/10/1999	>0.00000033	>0.00000033		H3N2 A/Moscow/10/1999	6.55e-09	6.55e-09		H3N2 A/Moscow/10/1999	6.25e-09	6.25e-09										H3N2 A/Moscow/10/1999	1.95e-08	1.95e-08		H3N2 A/Moscow/10/1999	4.59e-10
H3N2 A/California/07/2004	3.7e-08	3.7e-08		H3N2 A/California/07/2004	2.88e-09	2.88e-09		H3N2 A/California/07/2004	1.44e-09	>0.00000000226876										H3N2 A/California/07/2004	>0.00000033	>0.00000033		H3N2 A/California/07/2004	1.71e-09	>0.0000000179028		H3N2 A/California/07/2004	6.7e-08	6.7e-08		H3N2 A/California/07/2004	1.26e-08	1.26e-08										H3N2 A/California/07/2004	1.59e-09	1.59e-09		H3N2 A/California/07/2004	1.2e-09
H3N2 A/Wisconsin/67/2005	1.35e-08	1.35e-08		H3N2 A/Wisconsin/67/2005	5.55e-10	>0.0000000007186		H3N2 A/Wisconsin/67/2005	7.5e-10	>0.00000000300875										H3N2 A/Wisconsin/67/2005	>0.00000033	>0.00000033		H3N2 A/Wisconsin/67/2005	7.76e-10	>0.0000000260059		H3N2 A/Wisconsin/67/2005	4.26e-08	4.26e-08		H3N2 A/Wisconsin/67/2005	8.19e-09	8.19e-09										H3N2 A/Wisconsin/67/2005	3.66e-10	>0.00000000210609		H3N2 A/Wisconsin/67/2005	7.93e-10
H3N2 A/Brisbane/10/2007	2.69e-08	2.69e-08		H3N2 A/Brisbane/10/2007	9.76e-10	9.76e-10		H3N2 A/Brisbane/10/2007	1.84e-10	>0.00000000393997										H3N2 A/Brisbane/10/2007	>0.00000033	>0.00000033		H3N2 A/Brisbane/10/2007	1.67e-10	>0.0000000331731		H3N2 A/Brisbane/10/2007	6.26e-08	6.26e-08		H3N2 A/Brisbane/10/2007	5.82e-09	5.82e-09										H3N2 A/Brisbane/10/2007	2.16e-10	>0.00000000268653		H3N2 A/Brisbane/10/2007	2.46e-10
H3N2 A/Perth/16/2009	4.5e-09	4.5e-09		H3N2 A/Perth/16/2009	9.93e-11	>0.000000000478092		H3N2 A/Perth/16/2009	2.64e-11	>0.00000000233588										H3N2 A/Perth/16/2009	>0.00000033	>0.00000033		H3N2 A/Perth/16/2009	5.32e-11	>0.0000000548872		H3N2 A/Perth/16/2009	2.77e-09	>0.00000000314914		H3N2 A/Perth/16/2009	2.03e-09	2.03e-09										H3N2 A/Perth/16/2009	6.65e-11	>0.00000000345113		H3N2 A/Perth/16/2009	2.04e-11
H3N2 A/Victoria/361/2011	4.04e-09	4.04e-09		H3N2 A/Victoria/361/2011	1.83e-10	>0.000000000520734		H3N2 A/Victoria/361/2011	8.94e-11	>0.00000000244036										H3N2 A/Victoria/361/2011	>0.00000033	>0.00000033		H3N2 A/Victoria/361/2011	7.37e-11	>0.000000051674		H3N2 A/Victoria/361/2011	4.7e-09	4.7e-09		H3N2 A/Victoria/361/2011	3.56e-09	3.56e-09										H3N2 A/Victoria/361/2011	1.19e-10	>0.00000000324909		H3N2 A/Victoria/361/2011	8.22e-11
H3N2 A/Texas/50/2012	7.72e-09	7.72e-09		H3N2 A/Texas/50/2012	1.54e-09	1.54e-09		H3N2 A/Texas/50/2012	7.77e-10	>0.00000000217041										H3N2 A/Texas/50/2012	>0.00000033	>0.00000033		H3N2 A/Texas/50/2012	7.03e-10	>0.0000000171267		H3N2 A/Texas/50/2012	9.43e-09	>0.000000010401		H3N2 A/Texas/50/2012	2.38e-08	2.38e-08										H3N2 A/Texas/50/2012	7.27e-10	>0.00000000111727		H3N2 A/Texas/50/2012	7.18e-10
H3N2 A/Switzerland/9715293/2013	7.3e-09	7.3e-09		H3N2 A/Switzerland/9715293/2013	5.72e-09	5.72e-09		H3N2 A/Switzerland/9715293/2013	1.43e-09	>0.00000000304045										H3N2 A/Switzerland/9715293/2013	>0.00000033	>0.00000033		H3N2 A/Switzerland/9715293/2013	1.57e-09	>0.0000000389691		H3N2 A/Switzerland/9715293/2013	1.13e-08	1.13e-08		H3N2 A/Switzerland/9715293/2013	1.84e-08	1.84e-08										H3N2 A/Switzerland/9715293/2013	2.17e-09	>0.00000000315592		H3N2 A/Switzerland/9715293/2013	2.25e-09
H3N2 A/Hong Kong/4801/2014	1.6e-09	1.6e-09		H3N2 A/Hong Kong/4801/2014	5.96e-10	>0.000000000815975		H3N2 A/Hong Kong/4801/2014	7.1e-10	>0.00000000179065										H3N2 A/Hong Kong/4801/2014	>0.00000033	>0.00000033		H3N2 A/Hong Kong/4801/2014	1.33e-09	>0.0000000477235		H3N2 A/Hong Kong/4801/2014	1.37e-09	>0.00000000223887		H3N2 A/Hong Kong/4801/2014	3.69e-09	3.69e-09										H3N2 A/Hong Kong/4801/2014	2.02e-09	>0.00000000264559		H3N2 A/Hong Kong/4801/2014	3.21e-10
[truncated: 43 more columns]

## Sheet: Fig 5F
Mixture #11: Stem Antibody 12 (21‐1A10) + Stem Antibody 22 (CR9114)				Mixture #14: Stem Antibody 1 (CR8020) + Stem Antibody 27 (CR6261) + Head Antibody 1 (C05)
Antibody	Coordinate	Fraction of Stem Antibody Response		Antibody	Coordinate	Fraction of Stem Antibody Response		(Decomposition results)
Decomposition antibody 1 (red)	(-0.86, -1.00)	0.7		Decomposition antibody 1 (red)	(-2.09, -1.45)	0.7
Actual antibody 1 (gray)	(-0.41, -0.68)	0.5		Actual antibody 1 (gray)	(-2.22, -0.43)	0.5
Decomposition antibody 2 (red)	(1.10, 0.25)	0.3		Decomposition antibody 2 (red)	(1.47, 1.27)	0.3
Actual antibody 2 (gray)	(1.02, -0.25)	0.5		Actual antibody 2 (gray)	(2.14, -0.12)	0.5
Virus	Measured Mixture IC50 (M)	Inferred IC50 of Stem Antibodies (M)		Virus	Measured Mixture IC50 (M)	Inferred IC50 of Stem Antibodies (M)		(Subtracting head antibody signal prior to decomposition)
H1N1 A/Fort Monmouth/1/1947	2e-09	2e-09		H1N1 A/Weiss/1943	6.75e-09	6.75e-09
H1N1 A/Kiev/1/1957	1.23e-09	1.23e-09		H1N1 A/Fort Monmouth/1/1947	2.85e-09	2.85e-09
H1N1 A/New Jersey/8/1976	9.44e-10	9.44e-10		H1N1 A/Kiev/1/1957	6.24e-10	>0.00000000167654
H1N1 A/USSR/90/1977	2.13e-09	2.13e-09		H1N1 A/New Jersey/8/1976	2.48e-09	2.48e-09
H1N1 A/Chile/1/1983	1.82e-09	1.82e-09		H1N1 A/USSR/90/1977	3.71e-09	3.71e-09
H1N1 A/Memphis/4/1987	1.69e-09	1.69e-09		H1N1 A/Chile/1/1983	1.56e-09	1.56e-09
H1N1 A/Beijing/262/1995	3.2e-09	3.2e-09		H1N1 A/Memphis/4/1987	4.47e-09	4.47e-09
H1N1 A/New York/638/1995	2.94e-09	2.94e-09		H1N1 A/Beijing/262/1995	2.6e-10	>0.00000000413576
H1N1 A/Shanghai/8/1996	1.49e-09	1.49e-09		H1N1 A/New York/638/1995	4.21e-09	4.21e-09
H1N1 A/Canterbury/76/2000	3.39e-09	3.39e-09		H1N1 A/New York/653/1996	2.44e-09	2.44e-09
H1N1 A/New York/146/2000	2.33e-09	2.33e-09		H1N1 A/Shanghai/8/1996	3.12e-09	3.12e-09
H1N1 A/New York/08-1326/2008	1.37e-09	1.37e-09		H1N1 A/New Caledonia/20/1999	1.03e-09	>0.00000000281368
H1N1 A/California/07/2009	4.22e-10	4.22e-10		H1N1 A/Canterbury/76/2000	4.82e-10	>0.00000000220365
H1N1 A/Michigan/45/2015	1.98e-09	1.98e-09		H1N1 A/New York/146/2000	2.51e-08	2.51e-08
H3N2 A/Aichi/2/1968	7.54e-09	7.54e-09		H1N1 A/Morioka/3/2005	5.37e-10	>0.00000000121011
H3N2 A/Bilthoven/1761/1976	2.28e-09	2.28e-09		H1N1 A/Solomon Islands/03/2006	3.67e-09	3.67e-09
H3N2 A/Texas/1/1977	4.07e-09	4.07e-09		H1N1 A/California/07/2009	8.31e-09	8.31e-09
H3N2 A/Colorado/2/1986	4.36e-10	4.36e-10		H3N2 A/Aichi/2/1968	3.13e-09	>0.00000000456669
H3N2 A/Shandong/9/1993	3.76e-09	3.76e-09		H3N2 A/Port Chalmers/1/1973	3.71e-09	3.71e-09
H3N2 A/Brisbane/8/1996	4.09e-10	4.09e-10		H3N2 A/Bilthoven/1761/1976	1.03e-08	1.03e-08
H3N2 A/Fujian/411/2002	5.76e-08	5.76e-08		H3N2 A/Texas/1/1977	5.8e-09	5.8e-09
H3N2 A/Victoria/361/2011	4.29e-09	4.29e-09		H3N2 A/Netherlands/209/1980	1.85e-08	1.85e-08
H3N2 A/Switzerland/9715293/2013	1.44e-08	1.44e-08		H3N2 A/Philippines/2/1982	1.36e-08	1.36e-08
H3N2 A/Hong Kong/4801/2014	4.69e-09	4.69e-09		H3N2 A/Colorado/2/1986	3.75e-09	3.75e-09
				H3N2 A/Shanghai/11/1987	8.52e-09	8.52e-09
				H3N2 A/Sichuan/2/1987	1.9e-08	1.9e-08
				H3N2 A/Shandong/9/1993	1.89e-08	1.89e-08
				H3N2 A/Johannesburg/33/1994	4.47e-09	4.47e-09
				H3N2 A/Brisbane/8/1996	8.35e-09	8.35e-09
				H3N2 A/Sydney/5/1997	3.35e-08	3.35e-08
				H3N2 A/Moscow/10/1999	4.48e-08	4.48e-08
				H3N2 A/California/07/2004	1.98e-09	>0.00000000243193
				H3N2 A/Wisconsin/67/2005	9.62e-10	>0.00000000322514
				H3N2 A/Brisbane/10/2007	2.67e-10	>0.00000000422333
				H3N2 A/Perth/16/2009	3.78e-11	>0.00000000330328
				H3N2 A/Victoria/361/2011	1.86e-10	>0.00000000381887
				H3N2 A/Texas/50/2012	9.33e-10	>0.0000000023265
				H3N2 A/Switzerland/9715293/2013	1.8e-09	>0.00000000395121
				H3N2 A/Hong Kong/4801/2014	8.33e-10	>0.0000000024569
Note:
Decomposition results for all mixtures can be found in Fig 5E tab
